# Supplementary material for: Defining Mononuclear Phagocyte Subset Homology Across Several Distant Warm-Blooded Vertebrates Through Comparative Transcriptomics
Source: Front Immunol. 2015 Jun 19;6:299. doi: 10.3389/fimmu.2015.00299 (PMC4473062; doi:10.3389/fimmu.2015.00299)
Supplement: Supplementary file 2 [file datasheet_1.xlsx]

## Sheet: mouse_arrays
Database	MOUSE arrays	Sample Name	Cell type	Tissue
GEO	GSM538258	DC1.SP	cDC1	Spleen
GEO	GSM538259	DC1.SP	cDC1	Spleen
GEO	GSM538260	DC1.SP	cDC1	Spleen
GEO	GSM538261	DC1.SP	cDC1	Spleen
GEO	GSM605827	DC1.SP	cDC1	Spleen
GEO	GSM538255	DC1.LN	cDC1	CLN
GEO	GSM538256	DC1.LN	cDC1	CLN
GEO	GSM538257	DC1.LN	cDC1	CLN
GEO	GSM538282	MF.LU	Macrophage	Lung
GEO	GSM538283	MF.LU	Macrophage	Lung
GEO	GSM538284	MF.LU	Macrophage	Lung
GEO	GSM605850	MF.II-480HI.PC	Macrophage	Peritoneum
GEO	GSM605851	MF.II-480HI.PC	Macrophage	Peritoneum
GEO	GSM605852	MF.II-480HI.PC	Macrophage	Peritoneum
GEO	GSM605872	MO.6C+II-.BL	c Monocyte	Blood
GEO	GSM605873	MO.6C+II-.BL	c Monocyte	Blood
GEO	GSM605874	MO.6C+II-.BL	c Monocyte	Blood
GEO	GSM605884	MO.6C-II-.BL	nc Monocyte	Blood
GEO	GSM605885	MO.6C-II-.BL	nc Monocyte	Blood
GEO	GSM538201	B6SPLFO	B lymphocyte	Spleen
GEO	GSM538202	B6SPLFO	B lymphocyte	Spleen
GEO	GSM538203	B6SPLFO	B lymphocyte	Spleen
GEO	GSM854306	GN.BL	neutrophils	Blood
GEO	GSM854307	GN.BL	neutrophil	Blood
GEO	GSM854308	GN.BL	neutrophil	Blood
GEO	GSM538398	T.8Mem.Sp	CD8 T cell	Spleen
GEO	GSM538399	T.8Mem.Sp	CD8 T cell	Spleen
GEO	GSM538400	T.8Mem.Sp	CD8 T cell	Spleen
GEO	GSM538365	T.4Mem.Sp	CD4 T cell	Spleen
GEO	GSM538366	T.4Mem.Sp	CD4 T cell	Spleen
GEO	GSM538367	T.4Mem.Sp	CD4 T cell	Spleen
GEO	GSM538315	NK.SP	NK cell	Spleen
GEO	GSM538316	NK.SP	NK cell	Spleen
GEO	GSM538317	NK.SP	NK cell	Spleen
GEO	GSM605840	DC.PDC.8+.SP	CD8+ pDC	Spleen
GEO	GSM605841	DC.PDC.8+.SP	CD8+ pDC	Spleen
GEO	GSM605842	DC.PDC.8+.SP	CD8+ pDC	Spleen
GEO	GSM605843	DC.PDC.8-.SP	CD8- pDC	Spleen
GEO	GSM605844	DC.PDC.8-.SP	CD8- pDC	Spleen
GEO	GSM605845	DC.PDC.8-.SP	CD8- pDC	Spleen
GEO	GSM605826	DC2.SP	cDC2	Spleen
GEO	GSM538248	DC2.SP	cDC2	Spleen
GEO	GSM538249	DC2.SP	cDC2	Spleen
GEO	GSM538250	DC2.SP	cDC2	Spleen
GEO	GSM538251	DC2.SP	cDC2	Spleen
GEO	GSM538245	DC2.LN	cDC2	CLN
GEO	GSM538246	DC2.LN	cDC2	CLN
GEO	GSM538247	DC2.LN	cDC2	CLN
GEO	GSM538280	DC.LC.SK	Langerhans cell	epidermis
GEO	GSM538281	DC.LC.SK	Langerhans cell	epidermis
GEO	GSM879263	BMDC	MoDC	in vitro derived
GEO	GSM879264	BMDC	MoDC	in vitro derived

## Sheet: human_arrays
database	HUMAN arrays	cell type	Tissue
EBI ArrayExpress	E-TABM-34 MBA:P	cDC1	Blood
EBI ArrayExpress	E-TABM-34 MBA:Q	cDC1	Blood
EBI ArrayExpress	E-TABM-34 MBA:R	cDC1	Blood
EBI ArrayExpress	E-TABM-34 MBA:M	cDC2	Blood
EBI ArrayExpress	E-TABM-34 MBA:N	cDC2	Blood
EBI ArrayExpress	E-TABM-34 MBA:O	cDC2	Blood
EBI ArrayExpress	E-TABM-34 MBA:J	pDC	Blood
EBI ArrayExpress	E-TABM-34 MBA:K	pDC	Blood
EBI ArrayExpress	E-TABM-34 MBA:L	pDC	Blood
EBI ArrayExpress	E-TABM-34 MBA:S	nc Monocyte	Blood
EBI ArrayExpress	E-TABM-34 MBA:T	nc Monocyte	Blood
EBI ArrayExpress	E-TABM-34 MBA:U	nc Monocyte	Blood
http://www-microarrays.u-strasbg.fr/files/datasetsE.php	1_FRSharp_mono	c Monocyte	Blood
http://www-microarrays.u-strasbg.fr/files/datasetsE.php	2_FRSharp_mono	c Monocyte	Blood
http://www-microarrays.u-strasbg.fr/files/datasetsE.php	3_FRSharp_mono	c Monocyte	Blood
http://www-microarrays.u-strasbg.fr/files/datasetsE.php	1_FRSharp_CD4_T	CD4 T	Blood
http://www-microarrays.u-strasbg.fr/files/datasetsE.php	2_FRSharp_CD4_T	CD4 T	Blood
http://www-microarrays.u-strasbg.fr/files/datasetsE.php	3_FRSharp_CD4_T	CD4 T	Blood
http://www-microarrays.u-strasbg.fr/files/datasetsE.php	1_FRSharp_CD8_T	CD8 T	Blood
http://www-microarrays.u-strasbg.fr/files/datasetsE.php	2_FRSharp_CD8_T	CD8 T	Blood
http://www-microarrays.u-strasbg.fr/files/datasetsE.php	3_FRSharp_CD8_T	CD8 T	Blood
http://www-microarrays.u-strasbg.fr/files/datasetsE.php	1_FRSharp_B_Lympho	B lymphocytes	Blood
http://www-microarrays.u-strasbg.fr/files/datasetsE.php	2_FRSharp_B_Lympho	B lymphocytes	Blood
http://www-microarrays.u-strasbg.fr/files/datasetsE.php	3_FRSharp_B_Lympho	B lymphocytes	Blood
http://www-microarrays.u-strasbg.fr/files/datasetsE.php	1_FRSharp_NK	NK	Blood
http://www-microarrays.u-strasbg.fr/files/datasetsE.php	2_FRSharp_NK	NK	Blood
http://www-microarrays.u-strasbg.fr/files/datasetsE.php	3_FRSharp_NK	NK	Blood
http://www-microarrays.u-strasbg.fr/files/datasetsE.php	1_FRSharp_neu	neutrophil	Blood
http://www-microarrays.u-strasbg.fr/files/datasetsE.php	2_FRSharp_neu	neutrophil	Blood
http://www-microarrays.u-strasbg.fr/files/datasetsE.php	3_FRSharp_neu	neutrophil	Blood
GEO	GSM109787	macrophage	in vitro derived
GEO	GSM109788	macrophage	in vitro derived
GEO	GSM109789	macrophage	in vitro derived
GEO	GSM181857	MoDC	in vitro derived
GEO	GSM181931	MoDC	in vitro derived
GEO	GSM181933	MoDC	in vitro derived
GEO	GSM181971	MoDC	in vitro derived
GEO	GSM181973	MoDC	in vitro derived
GEO	GSM181978	MoDC	in vitro derived
GEO	GSM579100	MoDC	in vitro derived
GEO	GSM579101	MoDC	in vitro derived
GEO	GSM579102	MoDC	in vitro derived
GEO	GSM213500	macrophage	in vitro derived
GEO	GSM38347	macrophage	lung
GEO	GSM38349	macrophage	lung
GEO	GSM38352	macrophage	lung
GEO	GSM38354	macrophage	lung
GEO	GSM38357	macrophage	lung
GEO	GSM38359	macrophage	lung
GEO	GSM38360	macrophage	lung
GEO	GSM38366	macrophage	lung
GEO	GSM38367	macrophage	lung
GEO	GSM38369	macrophage	lung
GEO	GSM38374	macrophage	lung
GEO	GSM38376	macrophage	lung
GEO	GSM38380	macrophage	lung
GEO	GSM38382	macrophage	lung
GEO	GSM579106	Langerhans cell	epidermis
GEO	GSM579107	Langerhans cell	epidermis
GEO	GSM579108	Langerhans cell	epidermis
GEO	GSM176001	B lymphocyte	Blood, cultured ex vivo
GEO	GSM176007	B lymphocyte	Blood, cultured ex vivo
GEO	GSM176003	c Monocyte	Blood, cultured ex vivo
GEO	GSM176009	c Monocyte	Blood, cultured ex vivo
GEO	GSM175999	T cell	Blood, cultured ex vivo
GEO	GSM176005	T cell	Blood, cultured ex vivo
