# Supplementary material for: Defining Mononuclear Phagocyte Subset Homology Across Several Distant Warm-Blooded Vertebrates Through Comparative Transcriptomics
Source: Front Immunol. 2015 Jun 19;6:299. doi: 10.3389/fimmu.2015.00299 (PMC4473062; doi:10.3389/fimmu.2015.00299)
Supplement: Supplementary file 3 [file datasheet_2.xlsx]

## Sheet: HUMAN_fingerprints_minmax1.5x
cDC2	cDC1	cMo	ncMo	cDC	cDC_vs_Mo/MP_MoDC	cDC_vs_Mo/MP	B cell	MoDC	Mo/MP_MoDC_vs_cDC	Mo/MP_vs_cDC	pDC
GRIP1	RP3-522D1.1	AL672183.2	RP11-221J22.1	PPA1	NAPSB	RP11-126K1.6	RP11-421L21.3	BCL6	CYP1B1	CTSS	RP11-305O6.3
LAYN	RP11-31F15.1	MT-ND6	RP11-221J22.2	ASPHD2	DANCR	ARL5A	RP11-693J15.4	ALOX15	GNS	CYP1B1	SUZ12P1
ENHO	RP11-13L2.4	J01415.21	RP11-18F14.2	FBLN2	RP11-738E22.2	MRPL9	TBC1D27	CTNNAL1	CARD6	GNS	CCS
CACNA2D3	PPM1H	RP11-90C4.1	IRAK3	CST3	GS1-465N13.1	MAGEF1	RP11-160E2.11	CD200R1	C5AR1	RBM43	RP11-214O1.2
	ST7	RP11-413E6.1	VPS53	CYP2E1	CTC-524C5.2	FBL	ANKRD36BP2	PDGFC	LAMP1	CARD6	MINA
	GCET2	C2orf88	PPM1N	HTR7	C1QBP	HLA-DPB2	IGKJ5	HRH1	C15orf23	C5AR1	COBLL1
	CCDC74A	SDPR	P2RX1	SPECC1	SPNS3	SNRPA	IGKV1-13	FOXQ1	DYX1C1-CCPG1	LAMP1	PCBP1-AS1
	CDCA7	PRUNE	IL15	IFT20	PM20D2	GRIP1	IGHV3-7	CCL17	SCARB2	C15orf23	THUMPD2
	KIAA1958	PRKAR2B	LST1		OFD1	NDUFV1	IGHV3-9	SYT17	SLC31A2	DYX1C1-CCPG1	ERCC1
	CADM1	LTBP1	TAGLN		SRSF8	LEPREL1	IGHV3-20	APOL4	NPC1	SCARB2	MDFIC
	CAMK2D	GRB14	OAS2		PCNXL2	RPL37	IGHV3-21	CCL26	CTSL1	OAS1	LEPREL1
	OSBP2	AP001189.4	MTSS1		DEPTOR	SPNS3	IGHV4-59	SLC25A48	MS4A7	SLC31A2	AJAP1
	ENPP1	GUSBP3	TESC		GPR126	SCN9A	IGHV4-61	POLD1	HMOX1	NPC1	CCDC50
	XCR1	AC092653.5	CDKN1C		TOP1MT	SRSF8	P2RX5	INTS3	TMTC1	CTSL1	SCN9A
	FLT3	ZEB2	MYOF		BEND6	OXCT1	SLC38A11	SLC27A3	MAFB	MS4A7	KPTN
	WDFY4	GP5	CTC-378H22.1		PPA1	VARS	SCN3A	MAP1S	LAIR1	OSTM1	DPPA4
	SNX3	CABP5	SFTPD		N4BP2	IMPA2	IFT57	RAMP1	GTF2E1	RASA1	CUX2
	GPER	RHOBTB1	TSPAN14		RP11-72I8.1	ADAM28	IGLV1-51	CH25H	GLUL	HMOX1	TTTY15
	KIF16B	LY6G6F	FAM110A		ARL5A	ANKRD65	IGLV1-47	CD1B	RNASEL	ERVK13-1	DERL3
	MTERFD3	XXbac-BPG32J3.19	BEGAIN		CYP2E1	SKP2	IGLV3-25	FCGR2B	NPL	CLIP4	SLC2A11
	37865	GNAZ	MYO1G		FBL	PAFAH1B3	IGLV2-14	FCGR2C	DUSP6	CTSD	C5orf34
	PTK2	C15orf54	HGF		SNRPA	PDCD2L	IGLV3-10	SULF2	CTSB	TMTC1	AP000350.10
	LYRM4	THBS1	CUX1		PAFAH1B3	DEPTOR	IGLV2-8	RRP1B	40422	IFIT3	PAIP1
	FARS2	CTTN	AC104809.4		RAB39B	AFF3	IGLL5	C1orf122	SOWAHC	MAFB	RP4-647C14.2
	CYP2E1	RP11-152L20.3	ICAM4		RPL37	SPINT2	IGLC1	ERI1	C3AR1	LAIR1	WDR52
	ZNF662	EHD3	PLAGL2		SKP2	P2RY14	IGLC2	MAOA	LAMP2	GTF2E1	SIDT1
	NET1	TMEM91	RRAS		SUB1	KCNK6	IGLC3	SLC2A14	TMEM106B	GLUL	SNHG14
	ENOX1	DDX11L2	VAMP5		OXCT1	MAP4K1	VPREB3	SLC2A3	CR1	RNASEL	SIVA1
	KCND3	RPL23AP7	KNDC1		GPR125	DUSP2	IGKC	HOMER2	CITED2	NPL	SERPINF1
	ZNF711	WHAMMP2	CASP5		CRIP3	UNC119B	IGKV4-1	CRH	CCPG1	SLC22A15	PLD4
	CSRP1	RPA1	SIGLEC10		AFF3	IL18R1	POU2AF1	FCER2	HCAR2	CYBB	AC006276.7
	NAV1	JAM3	CYP4F22		ZBTB10	PPA1	IGKV1-17	HSD11B1	HCAR3	DUSP6	CADM4
	PTPLB	RP11-64K12.2	GPR20		WDR41	CD72	IGKV3-20	CLEC4G	ATP6V1B2	RNF219	KIAA0226
	MFSD2B	HSD17B3	PTP4A3		IL18R1	ASPHD2	IGKV2-28	CD209	RAB10	CTSB	GAB1
	FKBP1B	ZNF367	TNFRSF1B		MAP4K1	ZNF487P	SNX29P1	CISH	FBXO8	AZI2	SEC61A2
	IDO1	TLK1	S100Z		ASPHD2	KLHL22	IGKV1-37	WNT5A	TLR4	SLC11A1	AC007254.3
	CD38	CDC14B	LILRA3		NREP	CDH1	IGKV1-39	PALLD	ABCC3	40422	TCL6
	GPR126	SCN1B	LILRA5		ADAM28	ZNF256	IGKV1D-39	ADAMTSL4	AQP9	SOWAHC	SCAMP5
	C1orf54	HPN	NAP1L1		SLC4A3	GMDS	IGKV1D-37	SOCS1	GPR137B	C3AR1	SLC33A1
	BATF3	HEMGN	C9orf72		RAVER2	NAPSB	IGKV2D-28	CCL13	SASH1	LAMP2	UGCG
	PARP3	C10orf47	LILRB1		ITGB7	TMEM109	IGKV1D-17	PPFIBP2	SLFN11	TMEM106B	RP11-313P13.3
	KIT	P2RY12	LILRA1		HOXA9	FLT3	IGKV1D-13	FAM126A	DOK3	CR1	RP11-511P7.2
	C8orf47	DDX11L9	ZNF703		RP1-170O19.20	SUB1	C15orf57	ACE	ZNF438	PSAP	RP11-313P13.4
	DBN1	AC010170.1	ITLN1		NEK3	SLC38A1	BTNL9	CREBL2	SNX24	CITED2	IL18R1
	BEND5	U66061.31	NOTCH2		KIT	UBFD1	ANKRD36B	CTSC	GIMAP4	TRIQK	SEPHS1
	NEGR1	GUCY1B3	COTL1		ITM2C	FBLN2	CD79A	PFKP	GIMAP5	CCPG1	PMS2P5
	OSBPL9	CCT6P3	ULK2		ZEB1	POLD2	AC016745.2		APH1B	HCAR2	DSN1
	KATNA1	CCT6P1	ARRB1		MAGEF1	CRIP3	METTL8		KLHL9	HCAR3	AC138783.12
	ASB2	MLH3	EMR1		FKBP14	FAM60A	CD22		CKAP4	ASAH1	PMS2P10
	CLNK	RP11-368D24__A.1	HOXA1		ZNF789	FAM125B	ZBTB32		KCNJ2	HAL	AC004878.3
	FAM135A	SLC46A2	TMPO		SPECC1	CSNK1E	IGHA2			ELL2	PMS2P2
	ACSL5	MAGI2-AS3	UBASH3B		CST3	IMPDH2	IGHG2			ATP6V1B2	PMS2P3
	CCDC74B	TREML1	ADD2		38961	SH3BP1	IGHA1			RAB10	XXbac-BPG300A18.12
	POLA2	PCGF5	SPATA6		HLA-DOB	PDXP	IGHG1			FBXO8	EGFL8
	CPNE3	CLDN5	CALML4		XXbac-BPG246D15.9	C22orf32	IGHD			TLR4	DTX2P1
	TLR3	38596	RP11-315D16.2		IFT20	CST3	IGHM			ABCC3	DTX2P1-UPK3BP1-PMS2P11
	TMEM14A	GP1BB	SNAPC3		NEGR1	PHF10	KIAA0125			AQP9	RP11-64P12.8
		GP6	GCH1		HLA-DPA1	RP11-72I8.1	CD24P2			KIAA0232	PMS2P11
		H2BFS	YPEL2		BZRAP1	TYK2	IGHV4-4			GPR137B	PMS2P9
		RPL23AP4	SLC2A6		MCOLN2	SLC4A3	RP11-358M11.2			SASH1	SLC32A1
		AC092661.2	PPP1R17		IGFBP7	C1QBP	AC012065.7			SLFN11	AC074183.4
		RSU1	TCF7L2		DUSP2	CTNNBIP1	AC104699.1			DOK3	TPM2
		SYNM	TLE4		AUTS2	C5orf20	TTN			ZNF438	NLRP7
		HPSE	CDC42EP4		SLC38A1	ITM2C	XXbac-B461K10.4			DMXL2	ATP13A2
		S1PR3			TXNDC16	TIFAB	IGHGP			ACSL1	ZNF521
		PCSK6			ZNF487P	GS1-465N13.1	AL928768.3			SNX24	HIGD1AP14
		TMEM40			EZH2	AUTS2	LL22NC03-80A10.6			GIMAP8	CRYM
		ANO6			NFATC2	DANCR	GUSBP11			GIMAP4	SMPD3
		WASF3			HTR7	RP11-738E22.2	AP000347.4			GIMAP5	IRF4
		LCN2			FAM46C	LYRM4	IGLL3P			GBP2	FAM221B
		CCR2			IMPA2	ACAP1	CD72			TCF7L2	VIMP
		PDE5A			CCNB1IP1	ARL4C	IGHV5-78			APH1B	PLAC8
		FRMD3			FLT3	SSR1	ANKRD36			KLHL9	ST6GALNAC4
		SLC22A16			IDO2	CYP2E1	TMED8			CKAP4	CIB2
		TMEM167A			RUFY3	PM20D2	KLHL14			KCNJ2	MOXD1
		HIST1H2BJ			GMDS	RUFY3	CD24P4				IDH3A
		RP11-588K22.2			UVRAG	AP1G2	MS4A1				PPP1R14BP3
		HIST1H2AG			BEND5	WDR41	QRSL1				RP11-291L15.2
		HIST1H2BK			HDAC9	TOP1MT	PRICKLE1				WASF1
		SPARC			GRIP1	HTR7	MEF2C				KCNA5
		VCAN			ANKRD65	ETV3	CPNE5				RP11-164P12.4
		WHAMMP3			FBLN2	NET1	WASIR2				RP11-164P12.3
		PLA2G12A			ZNF512B	OFD1	PTPRK				CYP46A1
		EGF			LYRM4	RAB39B	MACROD2				TCF4
		RAB27B			SNORA26	CLIC2	CTD-2576D5.4				RP11-395I6.3
		CD226				NEK3	SLC6A16				GPR114
		RUFY1				NFATC2	PAX5				PLCB4
		ZNF271				PARM1	COL4A4				LAMP5
		TMEM158				CNN2	COL4A3				TASP1
		Z84812.3				FAM46C	NT5E				RP11-1280I22.1
		ABLIM3				AZI1	ZNF439				RP11-20I23.8
		GRAP2				GNG7	ZCCHC7				RP11-248C1.2
		RP11-874J12.4				NAV1	ABCB4				ACAD11
		SLC24A3				PTPLB	SP140				NPHP3
		ENDOD1				TRIT1	WASIR1				MYB
		GP1BA				MYCL1	CNR1				CYBASC3
		PARVB				NREP	CTA-250D10.23				AC093642.3
		C5orf4				IDO2	PKIG				OBSL1
		ACSBG1				38961	FCRL5				ENTPD3
		IRS1				SPECC1	FCRL2				AHI1
		RP11-323P17.1				ZNF789	FCRL1				EPHB1
		STON2				CHD1L	AIM2				CEP128
		MMP1				EIF2D	EML6				SNHG7
		TMEM185AP1				IFT20	PPAPDC1B				ZFAT
		ALOX12				GPR126	FCRLA				VIPR2
		XXyac-YRM2136_A.1				ITGB7	SYBU				ASIP
		RP4-550H1.6				UVRAG	RASSF6				KCNK10
		ASGR1				HLA-DOB	EAF2				ITM2C
		C12orf76				XXbac-BPG246D15.9	SLC15A2				AR
		SLC35D3				GPR125	PCDH9				ZNF175
		DDX11L16				CTC-524C5.2	RALGPS2				CYYR1
		CLU				TRAF4	MICAL3				AC006978.6
		AC139099.3				ACSF2	BLK				SLC12A3
		ADAMTS5				HOXA9	DEFA4				SCARA5
		AC007036.5				RP1-170O19.20	SWAP70				FAM129C
		VSTM1				HLA-DPA1	CXCR5				STAMBPL1
		C21orf7				BZW2	EBF1				KCTD19
		C15orf26				GPR160	CR2				HIGD1A
		BMP6				KIT	OSBPL10				FZD3
		CMTM5				CCNB1IP1	HIP1R				LRRC36
		RP11-438E5.1				BEND6	TEX9				PPM1K
		AC002055.4				RAVER2	DOK7				N4BP2L1
		NRG1				TXNDC16	CSGALNACT1				UBE2J1
		PEAR1				HDAC9	BANK1				C6orf170
		SNCA				CIITA	LCN6				KCNK17
		MMRN1				PLEKHA5	LCN10				RBPMS
		GRK5				APEX1	RAB30				LILRA4
		WRB				PCNXL2	CNTNAP2				MYBL2
		AC138031.1				FKBP14	IL7				TOX2
		ARHGAP6				ZBTB46	TNFRSF17				OGT
		FSTL1				BEND5	TPD52				CXCR3
		AP1S2				NEGR1	MBD4				AEBP1
		HGD				BZRAP1	SGCE				SH3BGR
		PBX1				NDRG2	STAP1				ZDHHC17
		MEST				BIN1	CD19				SLC37A1
		BEND2				ZNF512B	PEG10				TLR7
		AC016629.2				IGFBP7	SNX25				OFD1
		SELP				EZH2	SNX29P2				RECQL5
		PF4				ZEB1	GEN1				GPM6B
		PPBP				C11orf2	CD79B				NFX1
		DNM3				TM7SF2	BEND4				CYSLTR1
		TNFSF4				ZBTB10	D87015.1				PAPLN
		NT5M				N4BP2	MIR650				FCHSD2
		PCYT1B				MCOLN2	HSA-MIR_5195				ABI2
		CALD1				REPIN1					PLXNA4
		RGS18				PON2					BCL11A
		XK				DPH5					THSD1
		C8orf42				SNORA26					MTHFD2L
		TUBB1				MIR4700					PHEX
		ATP5E									RASD1
		VEPH1									DACH1
		TBXA2R									SRPX
		RHD									CLN8
		MYLK									PDIA5
		RBPMS2									SLITRK5
		SYTL4									CA8
		LIMS1									PPP1R14B
		PGRMC1									CLEC4C
		TMEM185A									SHD
		VIL1									NREP
		LIMS3									PTPRS
		PRTFDC1									NUDT17
		LIMS3L									RIMS3
		ENKUR									RBMS3
		ELOVL7									BSPRY
		HIST2H2BE									ZNF789
		TGFB1I1									NIPA1
		KIF2A									BLNK
		FAM81B									MAPKAPK2
		MEIS1									PFKFB2
		ACRBP									NOTCH4
		FBN2									WNT10A
		TMSB15A									GPX7
		TUBA4A									RP11-192H23.4
		CTDSPL									HHAT
		SEC14L5									C7orf31
		CCDC90A									POLB
		NGFRAP1									SGK494
		ZNF185									VASH2
		GMPR									APLF
		SCFD2									NEK8
		GFI1B									TRAF4
		CLCN3									CNP
		MFAP3L									SLC7A5
		LEFTY1									USP24
		RP4-559A3.7									PLP2
		SLC6A4									C9orf91
		ITGB3BP									ABHD15
		LEPR									TP53I13
		RAB4A									PARP10
		SPHAR									TSPAN13
		ITGA2B									CARD11
		CLEC1B									SEL1L3
		HEXIM2									CLCN5
		MMD									BEND6
		MAX									MYL6B
		NRGN									MAGED1
		C7orf41									GRAMD1B
		PDE3A									MAGED4B
		SNN									GALNT2
		ESAM									SUZ12
		RNF11									MAGED4
		38231									TLR9
		ITGB3									RP11-330H6.5
		GP9									KIAA1984
		SCGB1C1									RAB15
		GNG11									ADC
		OST4									SOX4
		CNST									SUPT3H
		NEXN									SLC35F3
		DDX11L1									TARBP1
		AP006222.2									RUNX2
		AP006222.1									FAM81A
		ARG2									ERO1LB
		SSX2IP									AACS
		C12orf39									SSR4
		SH3BGRL2									CUEDC1
		LGALS12									FLNB
		TPM1									DUSP5
		EIF2AK1									TMEM132B
		NAT8									SLC30A5
		NT5C3									SLC15A4
		IGF2BP3									GPLD1
		PTGS1									TTC39A
		RP11-744N12.3									RGS7
		PTPLAD2									OPN3
		OLFM1									ALDH5A1
		SVIP									PTGDS
		HIST1H2BE									KTI12
		OXTR									FUBP1
		HIST1H2BF									PROC
		HIST1H2BG									TNFRSF21
		HIST1H2AE									HNRNPA1
		HIST1H2BH									CD2AP
		HIST1H4H									KLHL13
		SMARCD3									EP400NL
											NFATC2IP
											COL24A1
											SMC6
											DCPS
											NGLY1
											KIRREL3
											PACSIN1
											NUCB2
											ZDHHC4
											IRF7
											SEMA5A
											EFHC1
											C12orf75
											SLC35A3
											SDK2
											MIR4668
											SNORA43

## Sheet: MOUSE_fingerprints_minmax1.5x
cDC	cDC_vs_Mo/MP_MoDC	cDC_vs_Mo/MP	cDC2	cDC1	B cell	MoDC	cMo	ncMo	Mo/MP_MoDC_vs_cDC	Mo/MP_vs_cDC	pDC
ADAM23	DNASE1L3	ADAM23	PTCHD1	A530099J19RIK	CR2	KLK1B11	VCAN	CD300E	PILRA	PILRA	SIGLECH
SLCO5A1	ADAM23	H2-EB1	DSCAM	XCR1	FCER2A	EAR11	STXBP6	ACE	CLEC4E	SEPX1	HAVCR1
DNASE1L3	KIT	H2-AB1	CADM3	GCET2	EBF1	KLK1B1	F13A1	DNAHC12	MGST1	CLEC4E	DUXBL
APOL7C	KLRI1	H2-AA	PTCHD1	TLR3	CD19	XIST	ARHGEF37	GM11711	FGD4	MGST1	DNTT
ZBTB46	APOL7C	DNASE1L3	DARC	CXCL9	FAIM3	AK4	C1GALT1C1	VEGFC	SEPX1	FGD4	GRM8
TLR11	ZFP366	KIT		SNX22	PAX5	PPBP	IFI204	HFE	GDA	THBD	GRIA3
SLAMF8	CIITA	APOL7C		IFI205	IGK-V28	TREM2	ATRNL1	ENO3	SQRDL	GDA	BST2
TSPAN33	DPP4	H2-OA		TLR11	MS4A1	MUCL1	CCR2	DUSP16	PLOD3	SQRDL	LRP8
GPR124	FLT3	CD74		FAM149A	CD79A	CCL17	SLFN5	IL31RA	MPP1	KLRA2	CD209D
	TRAF1	SLAMF7		HEPACAM2	GM5571	GPX3	GM5431	SMPDL3B	C5AR1	PLOD3	PDZD4
	SERPINA3F	CCL5		1700009J07RIK	ANGPTL1	RNF128	PLCB1	EMR4	HGF	MPP1	TUBGCP5
	H2-EB2	KLRI1		LEPREL1	BLK	PRELID2	KLRA2	L1CAM	ABCC5	C5AR1	2210020M01RIK
	KLRD1	CIITA		ECE1	IGHMAC38.205.12	KLK1B9	MS4A6C	TGFBR3	SLC16A10	HGF	CCR9
	SLCO5A1	ANPEP		TTC39A	CD79B	NOS2	RNF213	THBD	PTPLAD2	DOK3	TEX2
	RAB30	H2-EB2		IL12B	BANK1	EGLN3	EIF2AK2	SLC5A11	TCN2	PROS1	UPB1
	RGS12	ZFP366		GPR33	GM189	AA467197	NFXL1	TMEM51	FCGR3	FRY	TCF4
	HMGN3	H2-OB		CADM1	IGK	ICA1	TRPS1	ABI3	MS4A6D	HIP1	CD300C
	ZBTB46	CCR7		BC037703	POU2AF1	4930583H14RIK	AI607873	GJB2	GSTM1	SLC16A10	COX6A2
	AP1S3	DPP4		ALMS1	LOC100047053	ERO1L	SLFN9	GM10565	ABCD2	GSR	GM10790
	ICOSL	H2-DMB2		HTR7	CD55	IGF1	GM14005	GNGT2	PLEKHG1	ABCC5	CHDH
	FAM190A	IL4I1		PPT1	LOC435333	CEACAM15	AP2A2	HPGD	TOM1	PTPLAD2	EAR14
	ASB2	P2RY10		BCL2L14	CNN3	ACPP	DHX58	KRT80	FCGR1	TCN2	LAG3
	H2-DMB2	FLT3		CLEC1A	IGKV4-71	UPRT	TIAM1	RAP1GAP2	SEPP1	FCGR3	GM12253
	ADAM11	SERPINA3F		FAM40B	IGH-6	PGAM1	XAF1	GM5486	SMPDL3B	MS4A6D	PAQR5
	TRIM7	ICOSL		GCLC	PIK3C2B	CCDC53	SLFN3	POU2F2	SMPDL3A	CEBPB	OBSCN
	GPR124	KLRD1		PDIA5	LOC676175	MRPL34	SESTD1	STK10	DOK3	GSTM1	PIR
	SIGLECG	TRAF1		AIF1	LOC100046973	INSL6		LY6I	CCL6	ABCD2	KLK1
	H2-OA	IL7R		CXX1C	IGHV1-72	KLK1B21		MYO1G	KLF10	LRP1	ARHGAP32
	ADAM19	RGS12		NOTCH4	SCD1	RAB9		MDM1	FRY	PLEKHG1	TMEM229B
	H2-AA	ASB2		TMEM27	RALGPS2	ARG1		SSTR4	ALDH3B1	TOM1	RUNX2
	TMEM231	TRIM7		FNDC7	LOC672291	TMEM119		ARHGEF10L	F10	FCGR1	PNCK
	RELB	TSPAN33		ITGAE	CACNA1I	KLK1B8		TMEM26	CCDC125	SEPP1	SLC41A2
	KCNIP3	SLCO5A1		TXNDC15	LOC100046496	NUAK1		LDLRAD3	DGKG	SMPDL3B	RNF122
	KMO	RAB30		FGD2	DENND5B	FLRT2			TMEM38B	SMPDL3A	HS3ST1
	CXX1C	GPR68		FAM190A	GM1077	FSTL1			CTSB	CCL6	RAB33B
	GBP4	GBP4		ITPRIPL1	CHST3	LRPAP1			WLS	KLF10	GM14207
	TLR11	ADAM11		WDFY4	IL5RA	RABL2			CTSD	DGKG	CLCN5
	FCHSD2	HMGN3		FNBP1	IGK-V19-14	GPNMB			C130050O18RIK	ALDH3B1	MIR592
	SLC14A1	SLC4A8			B3GNT5	SDC1			CDS2	PDLIM1	SRL
	TBC1D4	ADAM19			GM1419	FDX1L			SH3BP5	F10	TMEM221
	VCAM1	ZBTB46			D130062J21RIK	C1S			PYGL	CCDC125	GCOM1
	SLAMF8	AP1S3			IGK-V1	RASSF8			HIP1	SH3BP5	LIFR
	TSPAN33	FSCN1			ZFP318	MRAS			DUSP3	TMEM38B	GNE
	SH3PXD2A	FAM46C			GM1502	BNIP3			PILRB2	CTSB	SCRN1
	MYCL1	CXX1C			2010007H06RIK	GYS1			TLR4	BMX	SERINC5
	H2-AB1	TMEM123			BEND5	PDCD5			FXYD5	GRK5	SEMA4B
	GALNT12	FAM190A			LOC674190	VDAC1			NLN	WLS	RUNDC2A
	H2-EB1	ETV3			TNFRSF13C	MMP2			ARHGEF3	CTSD	ZFP521
	SLC4A8	ROGDI			IGK-V19-20	NOV			TSPAN14	C130050O18RIK	LY6C1
	BIRC2	GPR124			GM10883	TMEM53			IRAK3	CDS2	PLXDC1
	MTMR4	SIGLECG			IGHG	RGS11			G6PDX	PYGL	CDS1
	H2-OB	IL21R			GM4964	BLVRB			KLRA2	DUSP3	MAN2A2
		SEMA7A			PGAP1	KLK1B26			CEBPB	PILRB2	BCR
		CACNB3			LOC382693	GSTM4			NKIRAS2	TLR4	SRGAP3
		MREG			PXK	MT2			PRDX5	FXYD5	KDR
		TMEM231			CD22	TBC1D7			PGD	NLN	B3GALNT1
		FCHSD2			BRWD1	CERCAM			PAG1	TPPP3	LRRC16A
		SPIB			FFAR1	GDPD1			NFIL3	G6PDX	ANGPTL7
		RELB			CCR6	TNFRSF9			PDLIM1	CYP2AB1	5730403B10RIK
		KCNIP3			GM10880	ATP5G1			GRINA	ARHGEF3	SLCO4A1
		KMO			IGL-V1	MMP12			ASPH	TSPAN14	PACSIN1
		BASP1			VPREB3	GSTM2			AGPAT2	IRAK3	DIRC2
		TLR11			DCLK2	SPINK2			BMX	NKIRAS2	DUSP9
		H2-M2			CDKL1	SCD2			NRP1	PRDX5	CXXC5
		SLC14A1			GM16970	PDDC1			NAIP2	PGD	FIGF
		GALNT12			LOC640614	TSEN15			ATG7	PAG1	SPNS3
		TSPAN3			FCRL1	SIRT6			LRP1	NFIL3	IFI44
		JAK2			DAF2	SOCS2			P4HA1	GRINA	KDM1B
		TBC1D4			AY498738	NDUFS7			GZF1	ASPH	RGP1
		CXCL16			BACH2	CXCL3			HGSNAT	AGPAT2	ZDHHC13
		41153			GM1418	B3GNT3			DRAM2	NRP1	STOML1
		PLEKHA5			GM8760	GM6194			RAB31	NAIP2	PTPRS
		ICAM1			GM16848	FCRLS			ZSWIM6	ATG7	ZC3H12B
		VCAM1			SBK1	COX7C			PLD1	P4HA1	CALCOCO1
		DEXI			CC2D2B	MCEE			TNFRSF21	LDLR	PTPRF
		PLXNC1			CXCR5	TPRA1			MOCS1	GZF1	PHF17
		SLAMF8			KLHL14	FBXO36			LRRC8D	HGSNAT	GPR52
		FRMD5			ELL3	APBB2			ALDOA	DRAM2	A130050O07RIK
		FAM40B			BC006779	FABP5			TMEM50A	RAB31	RABGAP1L
		MTMR4			4930420K17RIK	VAT1			ATP6AP1	ZSWIM6	ABCA5
		SH3PXD2A			PARP1	TPI1			LGMN	PLD1	FOXRED2
		MYCL1			SH3BP5	COX7B			XBP1	TNFRSF21	CACNA1E
		RAB11FIP4			GM9861	1810013D10RIK			LAMP2	MOCS1	TMEM163
		BIRC2			SNN	CLN6			FNDC3B	LRRC8D	ZFP599
		PFKFB3			MAPK11	DHDH			RHOQ	ALDOA	HMGN3
					SYVN1	MIF			LRRC8B	TMEM50A	ZFP658
					TNFRSF13B	RASGEF1A			TNFRSF1A	ATP6AP1	CLEC4G
					SRPK3	BSCL2			MEGF9	LGMN	MCTP2
					TTPAL	VPS25			GSTM3	XBP1	NUCB2
					CABLES2	RPL29			DGKA	LAMP2	AP1M2
					PRKCE	TM7SF4			CYP2AB1	FNDC3B	SLC29A3
					UQCRB	MAMDC2				RHOQ	FAM125A
					ITSN2	STRA13				LRRC8B	FADS2
					PHXR2	GM10012				TNFRSF1A	LY6A
					GGA2	RNF181				MEGF9	RPGRIP1
					FCHSD2	ALKBH7				CYBB	ADAM11
					CPM	1810030N24RIK				GSTM3	ATP2A1
					GM7016	INHBA				DGKA	TOM1
					SLC4A3	3110057O12RIK					ZFP810
					LOC641089	TSEN34					HMGCS2
					IL12A	COX8A					LEFTY1
					GM459	PDE6D					GM1965
					SUSD1	IMPA2					GPR162
					HCRTR2	CLYBL					ATP1B1
					PHTF2	SUMO2					RHOBTB2
					GM10759	COQ10A					ZC3H12C
					POU2F1	ST6GALNAC6					EPHB2
					TEC	DGUOK					SLC25A12
					SNX25	9030425E11RIK					IPO9
					PLEKHA2	SPP1					PHLPP2
					EML4	BC026585					GM6498
					DMXL1	PSMB5					ATP13A2
					GM10877	1700021F05RIK					FGGY
					IGK-V21-2	USE1					LYNX1
					FANCM	ARL2					CDH5
					LOC100046275	PHYHD1					OLFR164
					AI324046	RPS27L					RBM15B
					BIN1	ASB4					PGLS
					GM5574	RCBTB2					CD209A
					FOXP1	RAB33A					OLFR166
					GDF11	SLC48A1					SLC39A14
					SWAP70	PGM2					SLA2
					FCRL5	KLK1B27					TXNDC5
					D730005E14RIK	GM12755					PPIF
					6430601O08RIK	FZD7					PGAM2
					H2-OB	TMED4					PTAR1
					ETNK1	SLC25A1					ZDHHC14
					GM9900	CREG1					RPS6KA1
					LOC100047070	TUBG1					SGCB
					9530009G21RIK	SELENBP1					DLL4
					RFTN2	STFA2					LAIR1
					AFF3	ALDOC					PPM1E
					NUP160	NT5DC2					LOC625360
					SLC9A7	GUK1					ARHGEF6
					HIP1R	ABP1					LDOC1L
					ZFP882	GRHPR					KLHDC5
					DONSON	LTBP3					PLEKHM3
					ACSF2	NICN1					NOTCH3
					N4BP2	NDUFB4					SLC35E2
					SNX8	PSMB3
					GM10561	BC100530
					ARPC5L	FBLIM1
					UBLCP1	PRG2
					V165-D-J-C	POLD4
					PECAM1	IDUA
					IGL-V2	PNKD
					TRAF5	SYAP1
					SMCHD1	ATP5D
					DGKD	OTUB1
					GRPEL2	NDUFS4
					4930523C07RIK	E230016K23RIK
					RMI1	NPAS2
					BTK	IDH3G
					MED13	ROPN1L
					KCTD3	GM5393
					PTP4A3	ARRB1
					SNX2	MDFIC
					TFAM	ADAT2
					HVCN1	RQCD1
					TRIM59	1110012L19RIK
					TXNDC16	ESR1
					PIKFYVE	THOC3
					INTS4	TNIP3
					LMBRD1	DCAF12
					SERPINI1	GM5617
					ZMYM5	VEGFA
					RASGRP3	2810001A02RIK
					TRIM7	TSPAN17
					MIR103-2	CREB5
						SSSCA1
						MRPL43
						EPX
						COX6C
						STAB1
						TM2D2
						EGLN1
						4930471M23RIK
						CD200R3
						SLC6A8
						FAM132A
						BC056474
						PGK1
						TPCN1
						CD99L2
						COQ5
						TAF6
						BTBD2
						GALM
						S100A1
						DSC1
						CIDEB
						BNIP3L
						6720456B07RIK
						FBXO32
						NRBF2
						ISCU
						2310061C15RIK
						MCOLN1
						HMOX1
						TIMM8B
						NPEPPS
						SNX32
						BLOC1S1
						LEKR1
						LAGE3
						CBR4
						CSTB
						SLC25A11
						HYI
						CYP4F13
						APPL2
						NSUN3
						P2RX4
						0610007C21RIK
						ALKBH6
						RBBP9
						MIR146B
						BSG
						SLC2A1
						PPPDE1
						EAR6
						ATP6V0C
						GYG
						GNG12
						EIF3K
						SELENBP2
						PALLD
						UXT
						DHRS1
						GOLPH3L
						ZFP706
						FKBP1B
						BRP44L
						CLPP
						YIPF3
						ANKRD37
						TXN1
						PRR15
						ADI1
						UBE2Q1
						1700026L06RIK
						GNA12
						PLOD1
						MMP13
						CSF2RB
						UCHL1
						AP3S1
						AHNAK2
						CCDC163
						B3GALT2
						ELL
						SERF1
						SNRNP27
						2410002I01RIK
						GTF2H2
						UCKL1
						2400001E08RIK
						RCOR2
						2900010M23RIK
						KLK1B7-PS
						RSU1
						1110001A16RIK
						NDUFB9
						MAPK1IP1
						CHPT1
						ZDHHC1
						EIF4E2
						NDUFS8
						UBE2V1
						FAM13A
						GM9776
						PGAP2
						TMEM97
						HEXIM2
						HIST1H4D
						GATAD1
						CCDC72
						XPA
						RPL27
						PDPN
						NDUFV3
						NIT1
						NUTF2
						SPON1
						TFG
						COPZ2
						SYCE2
						OXA1L
						ZCRB1
						HSPB6
						GPI1
						ETHE1
						TMEM180
						TRAPPC2
						GM9202
						IQGAP3
						4931406C07RIK
						TRAPPC6A
						RPL41
						CAMTA1
						TFB1M
						CD59A
						TNIP2
						MR1
						OSBPL8
						SNAPIN
						DAD1
						SSU72
						LDHA
						NDUFV2
						PIP4K2C
						2210404O07RIK
						CTSA
						HDDC2
						CKS2
						ZMIZ1
						WDR83
						CCDC90B
						TBC1D19
						RRAS
						FUNDC1
						PPAP2B
						PSMB2
						EPM2A
						HIST1H4B
						CCNK
						SUPT3H
						ENO1
						STK25
						BC026590
						ATG10
						NUFIP1
						TMEM184C
						SHPK
						4930455C21RIK
						4930422I07RIK
						C1RB
						SNX12
						STAC2
						GM10767
						CRAT
						CYBA
						WDR48
						G6PC3
						MRFAP1
						BUD31
						RAB40C
						HIF1A
						GM11971
						CCDC6
						LCMT1
						ASNSD1
						LGALS3
						AGPAT5
						CHURC1
						AP4M1
						TMEM37
						ABHD4
						BANF1
						2310036O22RIK
						CXCL14
						CD274
						TRIM13
						IFT20
						ECHDC3
						3200002M19RIK
						NMNAT1
						ADSSL1
						UBE2R2
						CCDC130
						LHFPL2
						2310022A10RIK
						BCS1L
						FAU
						F630110N24RIK
						POLR2F
						LY96
						ARL8B
						RNF126
						PRUNE
						JMJD8
						SUMO1
						CDK4
						RAB7
						CHIC2
						MPV17
						PAPSS2
						ADAMTSL5
						TMEM159
						GMPPA
						1500012F01RIK
						LMAN2
						UBE2C
						COMMD3
						NUPL1
						MGL2
						TMED2
						MOBKL1A
						SREK1IP1
						VOPP1
						GLRP1
						DSCR3
						GABARAP
						EIF4B
						CAR9
						IMP3
						CATSPERG1
						CUEDC2
						PGPEP1
						PEX11B
						DNASE2A
						SPG21
						PTTG1IP
						SURF4
						GM11270
						NRBP2
						SPINT1
						SUSD4
						FCGR2B
						POP4
						SPRYD4
						KDELR2
						SLC25A43
						EIF3L
						41160
						MAFB
						GM12942
						TMBIM4
						4930520O04RIK
						RMND1
						STX8
						RPL34
						APOO
						FAM162A
						PHB2
						GSTM1
						SRR
						ESD
						RMND5B
						MRPS36
						ASGR2
						DERA
						WDR19
						RAB1B
						CHCHD5
						ALDH3B1
						AP3S2
						SRA1
						CMC1
						MRPS21
						CCDC159
						100043387
						RCOR3
						MANBAL
						ST3GAL3
						ATPIF1
						PDK2
						GAPDH
						D16H22S680E
						PSMF1
						HMOX2
						SNRPB2
						PKP2
						4833439L19RIK
						PDCD1LG2
						1810046J19RIK
						SLC25A39
						TRAPPC2L
						COMMD10
						SCAMP5
						TNNC1
						TTC12
						MED25
						BC052040
						MORN2
						RNASEH2A
						SNX7
						FTL1
						STAMBP
						GADD45GIP1
						CD200R2
						2510006D16RIK
						TEX264
						SRI
						SLC6A12
						ERI2
						ARHGAP19
						SLC17A5
						MLH3
						SPEF2
						THAP4
						GATC
						IDH3B
						MPHOSPH6
						TICAM2
						2610528A11RIK
						FRRS1
