# Supplementary material for: Defining Mononuclear Phagocyte Subset Homology Across Several Distant Warm-Blooded Vertebrates Through Comparative Transcriptomics
Source: Front Immunol. 2015 Jun 19;6:299. doi: 10.3389/fimmu.2015.00299 (PMC4473062; doi:10.3389/fimmu.2015.00299)
Supplement: Supplementary file 4 [file datasheet_3.xlsx]

## Sheet: B
human_symbol	human_log2_FC	mouse_log2_FC	sheep_log2_FC	pig_log2_FC	human_signature_gene	mouse_signature_gene	sheep_signature_gene	pig_signature_gene	TOTAL
TRAF5	0.1424183	0.671949119	0.6950468873	1.218595467	YES	YES	YES	YES	4
SP140	0.900475746	0.2320180812	0.3033438713	1.355132484	YES	YES	YES	YES	4
RAD17	0.116289831	0.1799093843	0.2066558848	0.697540274	YES	YES	YES	YES	4
MEF2C	1.117048781	0.521604407	0.3348819435	0.73988693	YES	YES	YES	YES	4
MBD4	0.990381014	0.52827168	0.8160665053	1.13792212	YES	YES	YES	YES	4
FCRL1	3.242320241	1.4210969333	1.3277168077	0.49418031	YES	YES	YES	YES	4
CD19	4.073131449	4.6338126532	1.5293381663	4.848744533	YES	YES	YES	YES	4
VPREB3	2.820830674	1.5181897999	0	4.0609065	YES	YES	NO	YES	3
RFX5	0.09728123	0.0200101945	0	0.307054226	YES	YES	NO	YES	3
PAX5	4.333587035	4.3583658529	0	5.008421672	YES	YES	NO	YES	3
BACH2	1.602682529	1.3741887578	0	0.484940504	YES	YES	NO	YES	3
AFF3	0.042344732	0.7347991176	0	0.110527415	YES	YES	NO	YES	3
SWAP70	1.29141177	0.7900658636	1.1792232434	0	YES	YES	YES	NO	3
PLEKHA2	0.278264138	0.8498713355	0.7756793663	0	YES	YES	YES	NO	3
MS4A1	4.780313322	3.5530591359	2.8824591708	0	YES	YES	YES	NO	3
DMXL1	0.259018835	0.8443226328	0.4785307633	0	YES	YES	YES	NO	3
CR2	2.536358945	5.395743271	5.0461139819	0	YES	YES	YES	NO	3
CD79B	1.40649437	3.1943532426	1.2134156944	0	YES	YES	YES	NO	3
CD22	0.917650008	1.7606246058	2.6854086724	0	YES	YES	YES	NO	3
BLK	0.658544605	3.2587212135	1.3593589644	0	YES	YES	YES	NO	3
ELL3	-0.407597128	1.2349243089	1.0278906908	4.905271202	NO	YES	YES	YES	3
STRBP	0.372832506	0.1688988163	0.6996972698	-0.755910517	YES	YES	YES	NO	3
EBF1	4.199227113	5.2560434103	-0.4070969933	3.589597394	YES	YES	NO	YES	3

## Sheet: cDC_vs_MoMP
human_symbol	human_log2_FC	mouse_log2_FC	sheep_log2_FC	pig_log2_FC	human_signature_gene	mouse_signature_gene	sheep_signature_gene	pig_signature_gene	TOTAL
NAV1	0.886128531	0.2627020554	0.4724506294	0.79843369	YES	YES	YES	YES	4
MSI2	0.263053122	0.0441163605	0.5998006441	1.944684046	YES	YES	YES	YES	4
HLA-DMB	0.06715059	1.777790184	0.0245705065	0.28050064	YES	YES	YES	YES	4
FLT3	2.978894916	1.6616352607	2.0976449421	3.810837269	YES	YES	YES	YES	4
BCL11A	0.268929809	0.3275874341	2.1662272618	2.772256626	YES	YES	YES	YES	4
RFX5	0.319084522	0.5541123961	0	1.233836308	YES	YES	NO	YES	3
PLEKHA5	0.617915274	0.7219526877	0	0.038335893	YES	YES	NO	YES	3
HLA-DOA	0.267955	3.0676964277	0	4.530972529	YES	YES	NO	YES	3
BCAT2	0.022533095	0.229885193	0	0.16157492	YES	YES	NO	YES	3
AFF3	1.697959755	0.2027367088	0	3.510494155	YES	YES	NO	YES	3
FAM149A	0	0.2860092496	2.2937980584	0.669142135	NO	YES	YES	YES	3
APOBEC3H	0	0.4436251425	0.2387058275	0.551532297	NO	YES	YES	YES	3
UVRAG	1.224258927	0.0672253402	0.0262087033	0	YES	YES	YES	NO	3
SPINT2	0.985816	0.5796970731	1.332718859	0	YES	YES	YES	NO	3
PDXP	0.76206149	0.0988826057	1.0960541225	0	YES	YES	YES	NO	3
HLA-DOB	3.065538943	1.9127060176	1.3478120272	0	YES	YES	YES	NO	3
CD74	0.105605626	2.9207314229	0.7922630336	0	YES	YES	YES	NO	3
CD5	0.542870922	0.0036733227	3.0386262088	0	YES	YES	YES	NO	3
AP1S3	0.093219153	1.1197082619	0.6700574369	0	YES	YES	YES	NO	3
HLA-DRA	0.2362688	0	1.091557959	2.40451966	YES	NO	YES	YES	3

## Sheet: cDC_vs_pDC
human_symbol	human_log2_FC	mouse_log2_FC	sheep_log2_FC	pig_log2_FC	human_signature_gene	mouse_signature_gene	sheep_signature_gene	pig_signature_gene	TOTAL
WDR41	0.138463556	0.3376361216	0.1956861816	0.542237955	YES	YES	YES	YES	4
WDFY3	1.372912955	0.8543155592	2.0257219862	3.323300773	YES	YES	YES	YES	4
TPM4	0.086966	0.1683867668	1.6377080098	0.29505676	YES	YES	YES	YES	4
TLR2	1.43180947	0.269664241	2.0972441416	4.230527544	YES	YES	YES	YES	4
SPI1	0.141215777	1.4382914592	3.4338325803	2.286598758	YES	YES	YES	YES	4
SNX14	0.599338804	0.3177419677	0.0201897516	0.313779448	YES	YES	YES	YES	4
SNX10	0.706940139	0.5489610281	0.7868797034	3.890919359	YES	YES	YES	YES	4
SERPINB1	0.76983293	0.0010185404	1.4980886822	3.326965123	YES	YES	YES	YES	4
SAMHD1	0.29394466	0.1727813055	0.5725478333	0.302293667	YES	YES	YES	YES	4
RIN3	1.777297618	0.9036033869	0.439859168	2.193575389	YES	YES	YES	YES	4
REL	0.295744336	0.3769845295	0.4507530341	0.860788133	YES	YES	YES	YES	4
RAB32	2.060616003	1.8106093445	3.1752425374	6.78049344	YES	YES	YES	YES	4
NHSL1	0.417396804	0.0500882806	0.261017609	1.597516187	YES	YES	YES	YES	4
NCOR2	0.22960235	0.0007748197	0.2113766965	0.35796368	YES	YES	YES	YES	4
NAV1	1.796775386	2.8656279125	0.7830136109	1.29706021	YES	YES	YES	YES	4
MARCKS	3.101594457	0.7822477505	3.4367759818	1.354824366	YES	YES	YES	YES	4
LYZ	0.85387183	0.2036645005	3.5128257673	2.83457572	YES	YES	YES	YES	4
LGALS3	2.814272153	0.5161006081	0.1783023937	0.619233254	YES	YES	YES	YES	4
KLF3	0.4224839	0.4026142587	0.6775451888	1.743709969	YES	YES	YES	YES	4
JAK2	0.333429856	0.4910083617	0.6622889609	0.849455971	YES	YES	YES	YES	4
ITGA5	0.641557378	0.0566157765	0.7921290315	2.416513664	YES	YES	YES	YES	4
IL4I1	0.34909382	1.5369407902	0.0102149298	0.48234958	YES	YES	YES	YES	4
IL1B	0.492967147	1.4430861963	0.4245726061	0.492570148	YES	YES	YES	YES	4
IFNGR1	0.643044757	2.2132782835	1.4547299658	0.3357707	YES	YES	YES	YES	4
IFI30	0.86307594	0.0085616745	2.1050379514	0.72389556	YES	YES	YES	YES	4
ID2	3.201582443	2.1244621758	2.7039297069	3.90678996	YES	YES	YES	YES	4
ICAM1	0.680861587	0.106449819	1.4098635675	0.4059748	YES	YES	YES	YES	4
HLA-DMB	0.34458763	0.0133470851	0.9041330422	1.11018869	YES	YES	YES	YES	4
GCA	0.246985465	1.0435317663	0.2587805534	2.408810384	YES	YES	YES	YES	4
FGL2	3.424971925	2.3010498769	1.8117718525	0.74132171	YES	YES	YES	YES	4
F11R	0.181063704	0.1347351714	0.8038628502	1.17118637	YES	YES	YES	YES	4
ETV3	0.084036496	1.5352406049	0.5837280925	0.073674994	YES	YES	YES	YES	4
DOCK7	0.155016544	1.1202543292	1.146248992	0.400556922	YES	YES	YES	YES	4
DENND4A	0.566759812	0.2210510572	0.2002926528	0.34200874	YES	YES	YES	YES	4
CXCL16	1.203622363	2.1154315758	1.776307542	4.774906845	YES	YES	YES	YES	4
CLEC7A	4.149896341	0.481943579	0.0699660731	6.261653776	YES	YES	YES	YES	4
CHSY1	0.860880556	0.3481678494	0.2745400947	0.473419106	YES	YES	YES	YES	4
BATF3	3.020934985	1.3331238828	1.9496144376	7.197200945	YES	YES	YES	YES	4
ATP2B1	2.698315357	0.6366403341	0.6569961251	1.08862019	YES	YES	YES	YES	4
ARRB1	2.416198113	0.7959305768	1.8925565578	0.577050323	YES	YES	YES	YES	4
ARHGAP22	2.400498602	0.7577356145	0.2917294429	3.960231042	YES	YES	YES	YES	4
ANPEP	2.79768416	3.511461119	1.7801176106	6.706191934	YES	YES	YES	YES	4
AIM1	1.654662401	2.0068472338	0.0847074364	0.551914224	YES	YES	YES	YES	4
AIF1	1.692575436	0.1286116381	5.749379752	0.32923389	YES	YES	YES	YES	4
AHR	1.24850524	0.3860203393	2.3513152893	1.895811492	YES	YES	YES	YES	4
ADAM8	1.708265097	2.1233557463	0.4149950213	4.578586953	YES	YES	YES	YES	4
YWHAH	0.522920887	0.4417960524	0	0.93973183	YES	YES	NO	YES	3
TPCN1	0.225368423	0.3347247666	0	0.456485573	YES	YES	NO	YES	3
TDRD7	0.24547302	0.0542262311	0	0.80748637	YES	YES	NO	YES	3
SNX21	0.112954897	0.5104518095	0	0.818705453	YES	YES	NO	YES	3
SLC7A10	0.117082252	0.0360047772	0	0.269898004	YES	YES	NO	YES	3
SIPA1L3	0.472108732	0.8334412413	0	0.464154167	YES	YES	NO	YES	3
RGS12	0.749225354	0.5734057057	0	0.166964661	YES	YES	NO	YES	3
MYO1D	0.037528647	0.0747815303	0	0.736645581	YES	YES	NO	YES	3
MRC2	0.152352517	0.0240688258	0	0.483798715	YES	YES	NO	YES	3
METRNL	1.465517067	0.3312375449	0	2.89326163	YES	YES	NO	YES	3
MEA1	0.249222041	0.0991947106	0	0.74017924	YES	YES	NO	YES	3
LRRK2	0.590978194	2.1541786196	0	1.77585174	YES	YES	NO	YES	3
LRRC8C	0.98564785	0.008392474	0	1.354152805	YES	YES	NO	YES	3
LOXL3	0.009742722	0.3668806454	0	0.370083151	YES	YES	NO	YES	3
HLA-DQB2	0.348320396	0.4448069856	0	2.83882653	YES	YES	NO	YES	3
HAVCR2	2.330865417	0.7654090085	0	1.718344876	YES	YES	NO	YES	3
FGF17	0.00454748	0.1664794002	0	0.200384566	YES	YES	NO	YES	3
EHF	1.848666242	0.891555448	0	6.690536802	YES	YES	NO	YES	3
DOK1	0.207347101	0.0346260853	0	0.91315504	YES	YES	NO	YES	3
DGKH	0.017780679	0.3433713486	0	1.567059152	YES	YES	NO	YES	3
ATXN1	0.679814559	0.1017229455	0	3.384010666	YES	YES	NO	YES	3
ASB2	0.464896	0.9587670723	0	1.670802466	YES	YES	NO	YES	3
ARHGAP26	0.320129622	1.8283099652	0	1.376652478	YES	YES	NO	YES	3
ACTR3	1.05274217	0.0381259844	0	1.04209791	YES	YES	NO	YES	3
RNF144B	0	0.9770582666	1.4998815001	1.845339318	NO	YES	YES	YES	3
PLEKHO2	0	0.7758974167	1.0370344996	1.852325157	NO	YES	YES	YES	3
MYOF	0	0.501820603	4.3619495012	1.257622092	NO	YES	YES	YES	3
LPCAT2	0	0.9711455485	0.7378771793	1.1122533	NO	YES	YES	YES	3
KANK1	0	0.0404804512	0.878028372	0.508744518	NO	YES	YES	YES	3
FAM114A1	0	0.3557521981	0.0446940761	0.008972765	NO	YES	YES	YES	3
DENND5A	0	0.0636326322	0.8304175709	1.345930871	NO	YES	YES	YES	3
ZNF524	0.043382226	0.023645406	0.5204916503	0	YES	YES	YES	NO	3
VASP	1.253873277	0.362186126	0.0042301744	0	YES	YES	YES	NO	3
SULT1A1	0.070280431	0.2989048284	1.3606507836	0	YES	YES	YES	NO	3
SPRED1	0.320013696	0.6859822354	2.5131815734	0	YES	YES	YES	NO	3
SNX8	1.452741726	1.1646122319	0.4234988722	0	YES	YES	YES	NO	3
SH3BP1	0.089014372	1.5513600143	0.133076533	0	YES	YES	YES	NO	3
SH3BGRL	0.46666334	0.9642306122	2.6585738357	0	YES	YES	YES	NO	3
RELB	0.071976537	0.5242364611	0.3391912858	0	YES	YES	YES	NO	3
RALB	1.59142339	1.3478383706	0.5931969633	0	YES	YES	YES	NO	3
RAC1	0.302706476	0.0033254753	0.1121917635	0	YES	YES	YES	NO	3
PTPN12	2.319329622	0.4852467911	0.366457643	0	YES	YES	YES	NO	3
PLEKHO1	0.72554231	0.3355689874	0.5203768298	0	YES	YES	YES	NO	3
PIK3CB	2.274399689	0.3209812022	0.666322241	0	YES	YES	YES	NO	3
PAK1	1.934943335	2.1199847573	4.9726306736	0	YES	YES	YES	NO	3
NR4A1	0.30019203	0.9747915223	1.4266535978	0	YES	YES	YES	NO	3
NAB2	0.310485944	0.3855097772	0.8975097867	0	YES	YES	YES	NO	3
LFNG	0.223233786	1.0118111154	1.6513036832	0	YES	YES	YES	NO	3
JUNB	1.146931381	0.520828716	0.4507429914	0	YES	YES	YES	NO	3
IFNGR2	0.730928769	0.3280681915	0.5241250556	0	YES	YES	YES	NO	3
IER2	0.57631458	0.6211757574	0.2665892935	0	YES	YES	YES	NO	3
HFE	0.280013766	1.3219163382	1.0523855236	0	YES	YES	YES	NO	3
FAM49B	0.026937477	0.5608781236	0.0332251824	0	YES	YES	YES	NO	3
EPSTI1	1.79041354	0.3621709143	0.6195907258	0	YES	YES	YES	NO	3
EGR1	0.549007609	1.1908430886	1.0246886504	0	YES	YES	YES	NO	3
EFHD2	1.653760347	1.468489328	1.6183294836	0	YES	YES	YES	NO	3
DHRS3	2.279036163	0.4595138443	0.2258336381	0	YES	YES	YES	NO	3
CTBP2	0.0052468	0.3751471609	2.4499089745	0	YES	YES	YES	NO	3
COTL1	2.511684638	1.2503733042	0.6468329518	0	YES	YES	YES	NO	3
CD74	0.07148843	0.6629844628	0.6794437307	0	YES	YES	YES	NO	3
CD63	0.48368218	0.2754766722	3.5697992114	0	YES	YES	YES	NO	3
CBFB	0.15396271	0.1998736871	0.4657554991	0	YES	YES	YES	NO	3
C9ORF72	1.161940571	0.3567034575	0.4861634221	0	YES	YES	YES	NO	3
C1ORF21	0.082097445	1.2614139822	1.1850777214	1.05493111	YES	YES	YES	YES	4
BCL6	2.451905533	0.3950109799	1.416327783	0	YES	YES	YES	NO	3
BASP1	3.000549152	0.1865270729	1.5867261775	0	YES	YES	YES	NO	3
ANXA5	0.78928521	0.0999999406	0.7006512791	0	YES	YES	YES	NO	3
SR140	0.064010061	0	0.7981005474	0.155830458	YES	NO	YES	YES	3
PKM2	0.508133772	0	0.1172948434	1.295766814	YES	NO	YES	YES	3
HLA-DRA	0.51527234	0	1.3324116275	2.73864462	YES	NO	YES	YES	3
RGS4	0.001621693	-0.1575317054	0.3110493335	0.363958121	YES	NO	YES	YES	3
TMSB4X	0.25342532	-0.5321107419	0.0718635382	0.38447758	YES	NO	YES	YES	3
GMIP	0.462648263	0.0469527604	0.1523539265	-0.159564033	YES	YES	YES	NO	3
MAST2	0.174901636	0.1374943012	0.1182093294	-0.34731284	YES	YES	YES	NO	3
CXCL9	1.159596035	0.1832180526	-0.9022947084	3.909462821	YES	YES	NO	YES	3
DNAJA4	0.04892746	0.0614887663	-0.2614156727	0.439551462	YES	YES	NO	YES	3
KIF14	0.002880472	0.5264798347	-1.2854008825	0.786702788	YES	YES	NO	YES	3
MTUS1	0.087573871	0.1309253402	-0.1987380099	0.461044991	YES	YES	NO	YES	3
RABGGTA	0.693840407	0.0357849401	-0.5783352577	0.692317332	YES	YES	NO	YES	3
RTN1	0.799354869	1.1340584625	-0.6507181298	0.118469848	YES	YES	NO	YES	3
SYNJ1	0.157103755	0.4251630329	-0.9147907649	0.209292982	YES	YES	NO	YES	3
TBX3	0.118599585	0.1427537708	-1.0593533592	0.945552731	YES	YES	NO	YES	3

## Sheet: DCs_vs_MoMP_moDC
human_symbol	human_log2_FC	mouse_log2_FC	sheep_log2_FC	pig_log2_FC	human_signature_gene	mouse_signature_gene	sheep_signature_gene	pig_signature_gene	TOTAL
MSI2	0.263053122	0.0441163605	0.5998006441	1.944684046	YES	YES	YES	YES	4
BCL11A	0.268929809	0.3275874341	2.1662272618	2.772256626	YES	YES	YES	YES	4

## Sheet: moDC
human_symbol	human_log2_FC	mouse_log2_FC	sheep_log2_FC	pig_log2_FC	human_signature_gene	mouse_signature_gene	sheep_signature_gene	pig_signature_gene	TOTAL
TPI1	0.19553733	1.5597977438	0.1481887181	NA	YES	YES	YES	NA	3
NDUFV2	0.0994749	0.793396887	0.5939777501	NA	YES	YES	YES	NA	3
FCGR2B	1.21844136	0.665039983	1.3467204542	NA	YES	YES	YES	NA	3
CD200R1	1.530939624	1.073988004	0.2175338359	NA	YES	YES	YES	NA	3
ALDOA	0.10019207	0.4478381131	0.2889644441	NA	YES	YES	YES	NA	3
RAB34	0.0337651	0.3385275142	0	NA	YES	YES	NO	NA	2
PDCD1LG2	0.247503833	0.6230171543	0	NA	YES	YES	NO	NA	2
CHCHD7	0.360040442	0.0084767062	0	NA	YES	YES	NO	NA	2
CCL17	4.142317662	3.1974255578	0	NA	YES	YES	NO	NA	2
CARM1	0.336092464	0.2732616474	0	NA	YES	YES	NO	NA	2
AUH	0.353238097	0.3151500287	0	NA	YES	YES	NO	NA	2
VEGFA	0	1.1175614618	0.1837383462	NA	NO	YES	YES	NA	2
UBA3	0	0.2189809392	0.0006937777	NA	NO	YES	YES	NA	2
TUBA1A	0	0.4074743162	1.3828474559	NA	NO	YES	YES	NA	2
TSKU	0	0.3933871634	2.5098409735	NA	NO	YES	YES	NA	2
TMEM159	0	0.6962686459	0.2681416066	NA	NO	YES	YES	NA	2
SLC48A1	0	1.343290684	0.7500085488	NA	NO	YES	YES	NA	2
SIGMAR1	0	0.0711102946	0.1411697024	NA	NO	YES	YES	NA	2
RNF181	0	1.4893350539	0.597065332	NA	NO	YES	YES	NA	2
PTGR1	0	0.5051221025	0.3446056585	NA	NO	YES	YES	NA	2
NOS2	0	2.7109384216	1.2666695311	NA	NO	YES	YES	NA	2
IKBIP	0	0.064918457	0.6965021288	NA	NO	YES	YES	NA	2
FAM162A	0	0.6564745571	0.2285285175	NA	NO	YES	YES	NA	2
BHLHE40	0	0.4749148594	0.4387849608	NA	NO	YES	YES	NA	2

## Sheet: moDC_vs_MoMP
human_symbol	human_log2_FC	mouse_log2_FC	sheep_log2_FC	pig_log2_FC	human_signature_gene	mouse_signature_gene	sheep_signature_gene	pig_signature_gene	TOTAL
TPI1	0.19553733	2.2701774783	0.8297829004	NA	YES	YES	YES	NA	3
SLC2A1	0.31387409	2.6500839574	2.6561743658	NA	YES	YES	YES	NA	3
SLAMF1	0.842338763	0.2930863616	2.2768669842	NA	YES	YES	YES	NA	3
PRNP	0.283725501	0.0823000286	0.4450216856	NA	YES	YES	YES	NA	3
PPA2	0.444153325	0.3499598763	0.4187972481	NA	YES	YES	YES	NA	3
POLR1D	0.034645238	0.6284565252	0.085272059	NA	YES	YES	YES	NA	3
PLAU	1.456501073	0.5274974965	1.1354019651	NA	YES	YES	YES	NA	3
PALLD	1.855596896	1.6164099759	0.7229128178	NA	YES	YES	YES	NA	3
NDUFV2	0.58070313	0.793396887	0.7848483737	NA	YES	YES	YES	NA	3
NARF	0.030088946	0.0330972305	0.5216586486	NA	YES	YES	YES	NA	3
MRPL4	0.177992111	0.936164419	0.0501330583	NA	YES	YES	YES	NA	3
IL1R2	0.511532836	2.2448774111	0.323983514	NA	YES	YES	YES	NA	3
FCGR2B	1.44489559	0.665039983	3.7092420151	NA	YES	YES	YES	NA	3
EGLN3	0.809635161	3.1118946498	0.6586322261	NA	YES	YES	YES	NA	3
DGKA	0.531565559	0.635461635	0.3453109409	NA	YES	YES	YES	NA	3
CSNK2B	0.27190337	0.8703308232	0.032266309	NA	YES	YES	YES	NA	3
CISH	1.653480004	0.394010556	0.8993818266	NA	YES	YES	YES	NA	3
CD200R1	2.145271767	1.073988004	0.5428495339	NA	YES	YES	YES	NA	3
AVPI1	0.19723982	0.1425359264	2.9750575553	NA	YES	YES	YES	NA	3
ALDOA	0.10019207	0.8006710174	0.2889644441	NA	YES	YES	YES	NA	3
ADAMTSL4	0.655682898	0.1047424065	0.8534238602	NA	YES	YES	YES	NA	3
ZNF747	0.060154159	0.3384635034	0	NA	YES	YES	NO	NA	2
ZNF219	0.115892448	0.1643767537	0	NA	YES	YES	NO	NA	2
WIBG	0.014303022	0.1691258844	0	NA	YES	YES	NO	NA	2
VDR	0.22330827	1.4030148437	0	NA	YES	YES	NO	NA	2
SLC45A4	0.334515044	0.1675353334	0	NA	YES	YES	NO	NA	2
ROGDI	0.228292892	1.0621757158	0	NA	YES	YES	NO	NA	2
RASSF7	0.222290841	0.4117358558	0	NA	YES	YES	NO	NA	2
RAB34	0.425410636	1.0177259711	0	NA	YES	YES	NO	NA	2
RAB33A	1.445055884	1.4635715294	0	NA	YES	YES	NO	NA	2
PDE6D	0.096789294	1.4427397761	0	NA	YES	YES	NO	NA	2
PDCD1LG2	0.247503833	0.9706252393	0	NA	YES	YES	NO	NA	2
PBX2	0.191187208	0.4882973312	0	NA	YES	YES	NO	NA	2
NAGS	0.123865344	0.2988764447	0	NA	YES	YES	NO	NA	2
KCNK6	0.897617871	1.1084518176	0	NA	YES	YES	NO	NA	2
ICOSLG	0.09514971	0.4703854343	0	NA	YES	YES	NO	NA	2
HRH1	1.094421917	0.1305133853	0	NA	YES	YES	NO	NA	2
GOLGA8B	0.848436151	0.2075861145	0	NA	YES	YES	NO	NA	2
GOLGA8A	0.586923396	0.2075861145	0	NA	YES	YES	NO	NA	2
ETHE1	0.350912914	0.8220917266	0	NA	YES	YES	NO	NA	2
ERCC6	0.023513114	0.2884863437	0	NA	YES	YES	NO	NA	2
DVL2	0.021242989	0.1796673099	0	NA	YES	YES	NO	NA	2
DGUOK	0.018734604	1.420674512	0	NA	YES	YES	NO	NA	2
CLEC10A	1.82653186	3.1486584333	0	NA	YES	YES	NO	NA	2
CHN2	0.211447999	1.1276813641	0	NA	YES	YES	NO	NA	2
CHCHD7	0.360040442	0.1846654034	0	NA	YES	YES	NO	NA	2
CD209	3.497569417	0.0311790076	0	NA	YES	YES	NO	NA	2
CCNG2	0.079618026	0.2891611407	0	NA	YES	YES	NO	NA	2
CCL17	4.551553772	4.8927227433	0	NA	YES	YES	NO	NA	2
CARM1	0.336092464	0.4253211299	0	NA	YES	YES	NO	NA	2
C1ORF122	0.62317131	0.188017284	0	NA	YES	YES	NO	NA	2
AUH	0.435170313	0.3151500287	0	NA	YES	YES	NO	NA	2
ANKRD37	0.16811832	1.7124891123	0	NA	YES	YES	NO	NA	2
ZEB1	0	0.0213865883	1.1614730187	NA	NO	YES	YES	NA	2
VEGFA	0	4.1159525207	0.1859270233	NA	NO	YES	YES	NA	2
UBA3	0	0.2189809392	0.2353783643	NA	NO	YES	YES	NA	2
TUBA1A	0	0.5306931452	1.3828474559	NA	NO	YES	YES	NA	2
TSKU	0	0.3933871634	3.2457979821	NA	NO	YES	YES	NA	2
TMEM159	0	0.6962686459	0.2681416066	NA	NO	YES	YES	NA	2
TCTEX1D2	0	0.8217420891	1.7256773745	NA	NO	YES	YES	NA	2
STRA13	0	1.4928803857	0.1284717199	NA	NO	YES	YES	NA	2
SPATA24	0	0.0316822436	0.3087876094	NA	NO	YES	YES	NA	2
SNRNP27	0	1.8156045264	0.0576535516	NA	NO	YES	YES	NA	2
SLC48A1	0	1.343290684	0.7500085488	NA	NO	YES	YES	NA	2
SIGMAR1	0	0.0711102946	0.3515997648	NA	NO	YES	YES	NA	2
S1PR3	0	0.0696311672	0.3997935246	NA	NO	YES	YES	NA	2
RNF181	0	2.1181007382	0.8783113549	NA	NO	YES	YES	NA	2
RMND1	0	0.8909839621	0.0716936898	NA	NO	YES	YES	NA	2
RAB7A	0	2.2048964047	0.6038726996	NA	NO	YES	YES	NA	2
PTGR1	0	0.5051221025	0.4506783975	NA	NO	YES	YES	NA	2
PIGU	0	0.433717946	0.2950444117	NA	NO	YES	YES	NA	2
PI4K2A	0	0.167520611	0.3488804507	NA	NO	YES	YES	NA	2
OST4	0	0.5516548279	0.1469518636	NA	NO	YES	YES	NA	2
NSL1	0	0.0344576632	0.2674819799	NA	NO	YES	YES	NA	2
NOS2	0	2.9864270353	2.1082961493	NA	NO	YES	YES	NA	2
NAE1	0	0.7752726723	0.4139032624	NA	NO	YES	YES	NA	2
MT1A	0	0.3035124792	3.5895085033	NA	NO	YES	YES	NA	2
MORN4	0	0.046156809	4.3045109133	NA	NO	YES	YES	NA	2
LMF2	0	0.178636775	0.2907268185	NA	NO	YES	YES	NA	2
JKAMP	0	0.2252513883	0.0446053381	NA	NO	YES	YES	NA	2
IKBIP	0	0.2245196392	0.6965021288	NA	NO	YES	YES	NA	2
IFT46	0	0.5411645482	0.1968903787	NA	NO	YES	YES	NA	2
HAUS4	0	0.1636970405	0.1416537747	NA	NO	YES	YES	NA	2
GLTPD1	0	0.292940585	0.287355873	NA	NO	YES	YES	NA	2
GATC	0	0.5886546676	0.1275487008	NA	NO	YES	YES	NA	2
FAM162A	0	0.6564745571	1.8594463995	NA	NO	YES	YES	NA	2
FAM13A	0	1.0617607381	0.9598194459	NA	NO	YES	YES	NA	2
FAM134A	0	0.1667822855	0.1812974264	NA	NO	YES	YES	NA	2
ESYT1	0	0.0658823105	0.0609977189	NA	NO	YES	YES	NA	2
ERI2	0	0.9281242371	0.9457197576	NA	NO	YES	YES	NA	2
EEPD1	0	0.0828160911	0.8365279716	NA	NO	YES	YES	NA	2
DNLZ	0	0.3124179729	0.1676184631	NA	NO	YES	YES	NA	2
DHRS11	0	1.118529532	0.2624443133	NA	NO	YES	YES	NA	2
DCTPP1	0	0.0631998356	0.5143748117	NA	NO	YES	YES	NA	2
CENPW	0	0.0441495459	0.9275479138	NA	NO	YES	YES	NA	2
BHLHE40	0	0.4749148594	1.6747883362	NA	NO	YES	YES	NA	2
APOO	0	0.6582696595	0.5918250294	NA	NO	YES	YES	NA	2
AKIP1	0	0.0388794398	0.4000301201	NA	NO	YES	YES	NA	2
CD1B	3.685702838	0	0.4387605307	NA	YES	NO	YES	NA	2
CGREF1	-0.55717854	0.0340653575	1.8203468316	NA	NO	YES	YES	NA	2
NOSTRIN	-0.372885574	0.4029323195	0.1479092194	NA	NO	YES	YES	NA	2
OLFM4	-0.846124026	0.2982109815	0.6252805119	NA	NO	YES	YES	NA	2
GAS6	1.36309513	0.1001435871	-0.6350614396	NA	YES	YES	NO	NA	2
SLC27A3	0.34009699	0.2898351429	-0.2754956651	NA	YES	YES	NO	NA	2

## Sheet: MoMP_moDC_vs_DCs
human_symbol	human_log2_FC	mouse_log2_FC	sheep_log2_FC	pig_log2_FC	human_signature_gene	mouse_signature_gene	sheep_signature_gene	pig_signature_gene	TOTAL
CEBPB	0.48805589	0.8426316777	0.8694434176	3.22157964	YES	YES	YES	YES	4
CCDC93	0.063863911	0.1253785055	0.5510748607	0.961127413	YES	YES	YES	YES	4
C5AR1	1.880298293	1.8634749091	1.3560097017	3.852331293	YES	YES	YES	YES	4
TLR8	0.078040189	0.4329550298	0	0.996254383	YES	YES	NO	YES	3
FTL	0.53863547	0.0026867922	0	0.27933828	YES	YES	NO	YES	3
DOK3	1.276285633	1.2145928018	0.5611292933	0	YES	YES	YES	NO	3
CD68	0.008080805	0.219382131	0.9370746042	0	YES	YES	YES	NO	3

## Sheet: MoMP_vs_cDC
human_symbol	human_log2_FC	mouse_log2_FC	sheep_log2_FC	pig_log2_FC	human_signature_gene	mouse_signature_gene	sheep_signature_gene	pig_signature_gene	TOTAL
TLR4	0.813288484	0.9166779253	0.7373758459	5.460196406	YES	YES	YES	YES	4
SOD2	0.353665827	0.1294175063	2.2033651942	1.215304841	YES	YES	YES	YES	4
RBMS1	0.095162033	0.0342463677	0.2021001472	0.732002779	YES	YES	YES	YES	4
LAMP2	0.691671838	0.6183754048	0.8827801974	1.217661101	YES	YES	YES	YES	4
GLUL	0.958315488	0.3928906926	1.1993186781	1.434969048	YES	YES	YES	YES	4
FNDC3B	0.039701671	0.6149427198	1.6641639634	3.048194564	YES	YES	YES	YES	4
CYBB	0.868118686	0.5992735005	2.0208660958	3.137935574	YES	YES	YES	YES	4
CEBPB	0.48805589	1.4118230242	1.6677397857	3.775750602	YES	YES	YES	YES	4
CCPG1	0.698724524	0.2551238398	1.1983531069	3.181204974	YES	YES	YES	YES	4
CCDC93	0.139174765	0.1594750242	0.6642261649	0.961127413	YES	YES	YES	YES	4
C5AR1	2.998862798	1.8634749091	2.7505071541	4.151242474	YES	YES	YES	YES	4
TLR8	0.078040189	0.4329550298	0	0.996254383	YES	YES	NO	YES	3
SNX27	0.185698667	0.1673550509	0	0.094254795	YES	YES	NO	YES	3
RHOQ	0.11370018	0.6077690391	0	2.321871335	YES	YES	NO	YES	3
OSTM1	0.84276547	0.1967566009	0	0.265138992	YES	YES	NO	YES	3
KIF1B	0.080280986	0.0936674493	0	1.043042244	YES	YES	NO	YES	3
FTL	0.53863547	0.0026867922	0	0.27933828	YES	YES	NO	YES	3
DUSP6	2.937729605	0.0662582659	1.846909479	0	YES	YES	YES	NO	3
DOK3	2.172800036	1.7781734209	1.1346721528	0	YES	YES	YES	NO	3
CTSD	0.806195061	0.9581713248	1.0668445808	0	YES	YES	YES	NO	3
CTSB	0.67007432	1.0411206831	1.1846395522	0	YES	YES	YES	NO	3
CD68	0.571138539	0.2618779245	0.9370746042	0	YES	YES	YES	NO	3
HERC5	0.066074168	0	0.8702267554	1.647155465	YES	NO	YES	YES	3
IPMK	-0.378634663	0.3458358529	0.2411300151	0.529798181	NO	YES	YES	YES	3
DPYD	0.07542412	-0.8346338512	0.6240710696	0.78605883	YES	NO	YES	YES	3

## Sheet: MoMP_vs_moDC
human_symbol	human_log2_FC	mouse_log2_FC	sheep_log2_FC	pig_log2_FC	human_signature_gene	mouse_signature_gene	sheep_signature_gene	pig_signature_gene	TOTAL
WDR33	0.411748652	0.2256367753	0.4824136005	NA	YES	YES	YES	NA	3
VPS13D	0.042953713	0.4819181305	0.4017817764	NA	YES	YES	YES	NA	3
UBE2D2	0.291322115	0.0769902284	0.090943115	NA	YES	YES	YES	NA	3
TRA2A	0.100539556	0.4657511594	1.3251925992	NA	YES	YES	YES	NA	3
STAG2	0.165221595	0.2951362107	0.3757638671	NA	YES	YES	YES	NA	3
SFPQ	0.032596237	0.9270188052	0.2942408349	NA	YES	YES	YES	NA	3
NSD1	0.449433452	0.3741791952	0.5326765626	NA	YES	YES	YES	NA	3
NFKB1	0.038210955	0.1543368853	0.5343515315	NA	YES	YES	YES	NA	3
NADK	0.030848242	0.2127907033	0.2115529146	NA	YES	YES	YES	NA	3
ITPR1	0.020971476	0.1524465617	0.7905692646	NA	YES	YES	YES	NA	3
CFLAR	0.058129736	1.1821691445	0.7020992578	NA	YES	YES	YES	NA	3
ARFGEF1	0.087667606	0.3302150353	0.0242870579	NA	YES	YES	YES	NA	3
ZNF407	0.140864668	1.1551260574	0	NA	YES	YES	NO	NA	2
VPS13C	0.162542891	0.5886139971	0	NA	YES	YES	NO	NA	2
USP31	0.203341044	0.8304710992	0	NA	YES	YES	NO	NA	2
SLC16A4	0.221677856	0.1649851094	0	NA	YES	YES	NO	NA	2
SKAP2	0.349610725	0.2579395113	0	NA	YES	YES	NO	NA	2
PRKCH	0.095434064	0.0900057493	0	NA	YES	YES	NO	NA	2
PPFIA1	0.08755059	0.011071757	0	NA	YES	YES	NO	NA	2
PIAS2	0.07943883	0.3347227871	0	NA	YES	YES	NO	NA	2
MDN1	0.391923364	0.7546875033	0	NA	YES	YES	NO	NA	2
MAP3K5	0.11885049	1.3652015187	0	NA	YES	YES	NO	NA	2
LRRC8D	0.362977091	0.0734282159	0	NA	YES	YES	NO	NA	2
CHM	0.095873536	0.0578258452	0	NA	YES	YES	NO	NA	2
AKAP13	0.047660213	0.9920637393	0	NA	YES	YES	NO	NA	2
ACTR3	0.00948523	1.1344424817	0	NA	YES	YES	NO	NA	2
SFRS2IP	0.154541253	0	0.1847940369	NA	YES	NO	YES	NA	2
RAD51L1	0.385659488	0	0.0111917354	NA	YES	NO	YES	NA	2
NAT12	0.217015559	0	0.1331289656	NA	YES	NO	YES	NA	2
MYST3	0.644947077	0	0.9949871744	NA	YES	NO	YES	NA	2
CDC2L5	0.613752634	0	0.5491687764	NA	YES	NO	YES	NA	2
ZNF830	0	0.2274327805	0.4116788724	NA	NO	YES	YES	NA	2
ZBED5	0	0.4161604823	0.6958406321	NA	NO	YES	YES	NA	2
TPPP3	0	0.3455704516	2.425902067	NA	NO	YES	YES	NA	2
TMEM164	0	0.065274086	0.4648180763	NA	NO	YES	YES	NA	2
TGS1	0	0.11530027	0.3601726385	NA	NO	YES	YES	NA	2
TBC1D8B	0	1.1824831946	0.3113130331	NA	NO	YES	YES	NA	2
SNRNP35	0	0.0651535663	0.941316202	NA	NO	YES	YES	NA	2
SMEK1	0	0.0227355906	0.313043713	NA	NO	YES	YES	NA	2
SLC38A10	0	0.2048333024	1.6491271293	NA	NO	YES	YES	NA	2
SHISA2	0	0.0201534364	1.6334047801	NA	NO	YES	YES	NA	2
RSRC2	0	0.1847910722	0.4183637735	NA	NO	YES	YES	NA	2
REV1	0	0.0214174957	0.3447296521	NA	NO	YES	YES	NA	2
RALGAPB	0	0.0219985926	0.2402524258	NA	NO	YES	YES	NA	2
PWWP2A	0	0.2997112553	0.0951253535	NA	NO	YES	YES	NA	2
PRRC2B	0	0.0220070442	0.4517939362	NA	NO	YES	YES	NA	2
PBRM1	0	0.2319777621	0.0212475951	NA	NO	YES	YES	NA	2
NLRC5	0	0.1750858417	0.7984215545	NA	NO	YES	YES	NA	2
MOGS	0	0.2587902619	0.1692396693	NA	NO	YES	YES	NA	2
MAP7D1	0	0.0018038005	0.3678312076	NA	NO	YES	YES	NA	2
LUC7L3	0	0.276890105	0.2499201624	NA	NO	YES	YES	NA	2
LIMCH1	0	0.0858955426	1.3043665449	NA	NO	YES	YES	NA	2
KDM4C	0	0.1649609212	0.1511753052	NA	NO	YES	YES	NA	2
ISY1	0	0.0559286997	0.0949999051	NA	NO	YES	YES	NA	2
IP6K1	0	0.1299713127	1.2072485076	NA	NO	YES	YES	NA	2
HNRNPUL2	0	0.1997090782	0.24969401	NA	NO	YES	YES	NA	2
HNRNPU	0	0.1992242031	0.0379869317	NA	NO	YES	YES	NA	2
HNRNPK	0	0.317749792	0.0136364543	NA	NO	YES	YES	NA	2
HNRNPH2	0	0.2610636749	0.0556181461	NA	NO	YES	YES	NA	2
HNRNPH1	0	0.9386416573	1.0807354903	NA	NO	YES	YES	NA	2
HNRNPD	0	1.0364821213	0.4407650278	NA	NO	YES	YES	NA	2
HNRNPA1	0	0.2338376104	0.8028485693	NA	NO	YES	YES	NA	2
FOXN3	0	0.3973770803	0.7352335879	NA	NO	YES	YES	NA	2
FAM173B	0	0.2367816996	0.0844473511	NA	NO	YES	YES	NA	2
FAM159B	0	0.1193565101	0.0289444093	NA	NO	YES	YES	NA	2
ERVW-1	0	0.0575854731	1.6340954762	NA	NO	YES	YES	NA	2
CELF2	0	0.3110513918	0.3884671194	NA	NO	YES	YES	NA	2
C9	-0.438871864	0.0105711197	0.0335990467	NA	NO	YES	YES	NA	2
NUP210L	-0.736147976	0.0174719773	0.20176274	NA	NO	YES	YES	NA	2
PDZK1	-0.396156048	0.0035836557	0.1034524684	NA	NO	YES	YES	NA	2
ALMS1	0.290319692	0.0830841089	-0.2385675292	NA	YES	YES	NO	NA	2
LAMB1	0.704778819	0.2309331051	-1.6239910576	NA	YES	YES	NO	NA	2
METTL3	0.043066623	0.221127463	-0.3852992722	NA	YES	YES	NO	NA	2
PAIP1	0.051930376	0.4247643242	-0.2596890171	NA	YES	YES	NO	NA	2

## Sheet: pDC
human_symbol	human_log2_FC	mouse_log2_FC	sheep_log2_FC	pig_log2_FC	human_signature_gene	mouse_signature_gene	sheep_signature_gene	pig_signature_gene	TOTAL
RUNX2	1.525117	1.7798198995	0.6255566836	3.120662647	YES	YES	YES	YES	4
LRP8	0.851229601	2.8110465681	0	2.343274951	YES	YES	NO	YES	3
INPP4A	0.132060989	0.4318248065	0	0.468452709	YES	YES	NO	YES	3
TSPAN13	1.59467451	0.2522385124	2.1853515882	0	YES	YES	YES	NO	3
SLC30A5	0.7880167	0.1548905358	0.2680018645	0	YES	YES	YES	NO	3
GPM6B	3.292642938	0.1139210706	-0.6881701399	0.16638187	YES	YES	NO	YES	3

[truncated: 7 more sheets: pDC_vs_cDC, cDC2, cDC1, cDC2_vs_pDC_cDC1, cDC1_vs_pDC_cDC2, c_mono_vs_nc_mono, nc_mono_vs_c_mono]
