# Supplementary material for: Defining Mononuclear Phagocyte Subset Homology Across Several Distant Warm-Blooded Vertebrates Through Comparative Transcriptomics
Source: Front Immunol. 2015 Jun 19;6:299. doi: 10.3389/fimmu.2015.00299 (PMC4473062; doi:10.3389/fimmu.2015.00299)
Supplement: Supplementary file 5 [file datasheet_4.xlsx]

## Sheet: Genes_for_IPA_upstream_regulat
upstream regulators	B cell	pDC	pDC vs cDC	cDC vs Mo/MP	cDC vs pDC	cDC1	cDC1 vs [pDC & cDC2]	cDC2 vs [pDC & cDC1]	MoDC	MoDC vs Mo/MP	[Mo/MP & MoDC] vs DCs	Mo/MP vs cDC	Mo/MP vs MoDC	cMo vs ncMo	ncMo vs cMo
APOE					EGR1,ICAM1,IL1B,ITGA5			EMR1,IL1B,ITGAM,NCF2	FCGR2B,NOS2	FCGR2B,NOS2,PLAU,ROGDI	C5AR1,CD68	C5AR1,CD68,CTSB,CTSD,CYBB,SOD2		IL1RN,ITM2B,LCN2,S100A8
NPC1											CD68	CD68,CTSB,CTSD,TLR4		CYP27A1,NPC1,S100A8,XBP1
CEBPB								CDKN2B,CEBPD,CSF1R,CSF3R,IL1B,TLR8			CEBPB,FTL,TLR8	CEBPB,FTL,TLR8
CEBPD								CSF1R,CSF3R,IL1B,ITGAM,TLR8			CEBPB,TLR8	CEBPB,TLR8		ALOX5AP,CSF3R
SPI1	MEF2C,MS4A1		BLNK,CYBB,MEF2C,MME		IL1B,SPI1,TLR2			CD209,CSF1R,CSF3R,EMR1,FCER1A,IL1B,ITGAM,NCF2,TREM1	CCL17,NOS2	CCL17,CD209,NOS2,POLR1D	CD68	CD68,CYBB,DUSP6,TLR4
IL4					AHR,BCL6,CBFB,ICAM1,IER2,IFI30,IL1B,LFNG,LGALS3,LRRC8C			CD1B,CD209,IFI30,IL1B,MAFB	AUH,CARM1,CCL17,FAM162A,FCGR2B,NOS2	AUH,CARM1,CCL17,CD1B,CD209,CISH,CLEC10A,DGKA,FAM162A,FCGR2B,NOS2,PRNP,SLC2A1				ALDH2,AUH,GBE1,IL1RN,PSTPIP1,USP10,XBP1	ACOT9,CD83,IL12RB1,IL17A,NFKBIA
IL5			FAM65B,GPAM,IRF7,RASGRP2,SLC7A5,SPCS2		ATXN1,BCL6,FGL2,IFI30,LFNG,LRRC8C,PKM,TPM4		ATXN1,BCL6,HEPACAM2	GBP4,IFI30,IL1R2,S100A4,SLC16A3	ALDOA,FAM162A,FCGR2B,NOS2,TPI1	ALDOA,CISH,EGLN3,FAM162A,FCGR2B,IL1R2,NOS2,SLC2A1,TPI1
IL27				HLA-DMB,HLA-DOB,HLA-DRA	AHR,CXCL9,HLA-DMB,HLA-DRA,ICAM1,IL1B			EMR1,IL1B,ITGAM
NFKB1			CYBB,FANCD2,MYB,UBE2H		EGR1,EHF,HLA-DMB,IFNGR2,IL1B,NR4A1,RELB,TLR2				NOS2,VEGFA	ICOSLG/LOC102723996,NOS2,PLAU,VEGFA		CYBB,SOD2
P38 MAPK		RUNX2			ANXA5,CXCL9,EGR1,ICAM1,IL1B,JUNB,PTPN12,TLR2			IL1B,S100A12,TREM1		CCNG2,DGKA,VDR,VEGFA	CEBPB	CEBPB,CYBB
CSF2			CARD11,CYBB,FAM65B,MYB,POLD1		ADAM8,ATXN1,CD74,ICAM1,IL1B,SPI1,TLR2,TPM4			CD1B,CD209,CSF1R,IL1B,ITGAM,TNFRSF1B	FCGR2B,NOS2	CD1B,CD209,CISH,FCGR2B,NOS2		CYBB,DUSP6,LAMP2,TLR4
IFNG				CD74,HLA-DOA,HLA-DOB,HLA-DRA	AHR,AIF1,CD74,CXCL16,CXCL9,DOK1,FGL2,HLA-DRA,ICAM1,IL1B,JAK2,JUNB,SAMHD1,SPI1,TLR2			CEBPD,DDX58,GBP4,IL1B,ITGAM,MX2,NCF2,OAS2,TNFRSF1B,TREM1	CCL17,FCGR2B,NOS2,VEGFA	CCL17,CISH,CLEC10A,FCGR2B,ICOSLG/LOC102723996,NOS2,PLAU,S1PR3,VDR,VEGFA	C5AR1,CEBPB	C5AR1,CEBPB,CTSB,CTSD,CYBB,GLUL,SOD2,TLR4			IL12RB1,IL17A,MYOD1,NFKBIA,PCK1,TCF7L2
NFkB (complex)				BCL11A,CD74,HLA-DMB	CD74,CXCL9,EHF,HLA-DMB,ICAM1,IL1B,JUNB,RELB,TLR2			EMR1,IL1B,ITGAM,NCF2	CCL17,NOS2			CEBPB,CYBB,LAMP2,SOD2,TLR4
RELA					CXCL9,EHF,ICAM1,IFNGR2,IL1B,NR4A1,RELB,TLR2,VASP			IL1B,OAS2,TREM1	NOS2,VEGFA			CEBPB,CYBB,SOD2
TNF					ADAM8,ATP2B1,COTL1,CXCL16,CXCL9,EGR1,EHF,ICAM1,IFNGR1,IL1B,ITGA5,JUNB,LGALS3,PIK3CB,PTPN12,RAB32,RELB,SERPINB1,TDRD7,TLR2			CEBPD,CSF1R,IL1B,ITGAM,NCF2,OAS2,RSE2,TNFRSF1B	BHLHE40,CCL17,FCGR2B,NOS2,VEGFA	BHLHE40,CCL17,FCGR2B,ICOSLG/LOC102723996,NOS2,PLAU,VEGFA		CEBPB,CTSB,CYBB,DUSP6,SOD2,TLR4		ALDH2,CCR1,CYP27A1,FN1,IL1RN,LCN2,S100A8,SERPINB1	BDKRB2,CD83,CSF1R,IL17A,MAFF,MYOD1,NFKBIA,ST3GAL5,TNNC1
STAT3					BCL6,CD74,CXCL9,EGR1,ICAM1,IFI30,IL1B,JAK2,JUNB			CD209,IFI30,IFITM2,IL1B,ITGAM,LILRB2,TNFRSF1B	CCL17,NOS2,PDCD1LG2,VEGFA	CCL17,CD209,NOS2,PDCD1LG2,SLAMF1,VEGFA	C5AR1,CEBPB	C5AR1,CEBPB,SOD2			CD83,IL17A,PCK1,PGR
FOXO1	AFF3,BACH2,CD79B,EBF1,PAX5,VPREB3		AFF3,BLNK,CD79B,GPAM,RUNX2												GRHPR,PCK1,TNNC1
SOX11	CD19,EBF1,MS4A1,PAX5,VPREB3		BCL7A,MSI2,PAG1
PAX5	CD19,CD22,CR2			FLT3		FLT3	FLT3
XBP1			BET1,COPE,DAD1,DDOST,DERL1,EIF2AK3,FKBP2,GORASP2,HM13,LMAN2,RABAC1,SEC61A1,SPCS2,SPCS3,SRPRB,SSR2,SSR3,SURF4,TRAM1											COPB2,DJC10,EIF2AK3,ERP29,LMAN1

## Sheet: Genes_for_IPA_funct_and_pathway
biological functions	B cell	pDC	pDC vs cDC	cDC vs Mo/MP	cDC vs pDC	cDC1	cDC1 vs [pDC & cDC2]	cDC2 vs [pDC & cDC1]	MoDC	MoDC vs Mo/MP	[Mo/MP & MoDC] vs DCs	Mo/MP vs cDC	Mo/MP vs MoDC	cMo vs ncMo	ncMo vs cMo
antibody response	BACH2,CD19,CR2,MEF2C,PAX5,TRAF5							FCER1A,REL,TICAM2,TREM1			C5AR1,CEBPB,DOK3	C5AR1,CEBPB,DOK3,TLR4
B Cell Receptor Signaling	EBF1,CD79B,CD19,CD22,PAX5,MEF2C		SYK,PAG1,ATF2,PIK3AP1,CD79B,BLNK,MEF2C		BCL6,EGR1,PIK3CB,SYNJ1,RAC1		BCL6,CALM1 (includes others)		FCGR2B	FCGR2B			MAP3K5,NFKB1		NFKBIA
development of B lymphocytes	BLK,CD19,CD79B,CR2,EBF1,PAX5,PLEKHA2		BLNK,CD79B,SYK,TCF4		BCL6,ID2,KLF3,REL,RELB		BCL6,FLT3
proliferation of B lymphocytes	CD19,CD22,CD79B,CR2,MEF2C,MS4A1,PLEKHA2,SWAP70,TRAF5		BLNK,CARD11,CD4,CD79B,CTCF,IFR1,MEF2C,PIK3AP1,PTPRCAP,SEMA4D,SYK	BCL11A,CD74,FLT3	BCL6,CD74,DOK1,ITGA5,JUNB,KLF3,PIK3CB,REL,RELB,SPI1										CD4,IL2RG,NFKBIA,SERPI1,SH2D3C
morphology of B lymphocytes	BACH2,CD22,CD79B,CR2,EBF1		BLNK,CARD11,CD4,CD79B,PIK3AP1,SEMA4D,SYK											CD84,G12,XBP1
Dendritic Cell Maturation			ATF2,IFR1	HLA-DOA,HLA-DMB,HLA-DOB,HLA-DRA	IL1B,JAK2,RELB,HLA-DMB,ICAM1,PIK3CB,TLR2,HLA-DRA			IL1B,TNFRSF1B,CD1B	FCGR2B	CD1B,FCGR2B		TLR4	NFKB1	PLCB1,IL1RN	CD83,NFKBIA
Antigen Presentation Pathway			CANX	HLA-DOA,CD74,HLA-DMB,HLA-DOB,HLA-DRA	CD74,HLA-DMB,HLA-DRA,HLA-DQB2								NLRC5
T Helper Cell Differentiation				HLA-DOA,HLA-DMB,HLA-DOB,HLA-DRA	IFNGR1,BCL6,IFNGR2,HLA-DMB,HLA-DRA		BCL6	TNFRSF1B		ICOSLG/LOC102723996					IL17A,IL2RG,IL12RB1
migration of antigen presenting cells					ASB2,ICAM1,IL1B,LGALS3,RAC1,TLR2			CSF1R,IL1B,LRP1,SIRPA	CCL17,NOS2,VEGFA	CCL17,NOS2,PLAU,PRNP,S1PR3,VEGFA
inflammation of organ					AHR,ANXA5,ARRB1,BCL6,CD74,CLEC7A,CXCL16,CXCL9,EGR1,HAVCR2,HLA-DRA,ICAM1,ID2,IFI30,IFNGR1,IFNGR2,IL1B,JAK2,JUNB,LGALS3,LRRK2,NR4A1,RAC1,REL,RELB,SERPINB1,SPI1,TLR2			CD300LF,CSF1R,DDX58,EMR1,FCER1A,GAPDH,IFI30,IL1B,ITGAM,KSR1,REL,S100A4,SIGLEC8,TLR8,TNFRSF1B,TREM1	ALDOA,BHLHE40,CCL17,FCGR2B,NOS2,PDCD1LG2,RAB34,SIGMAR1,TPI1,TUBA1A,VEGFA	ALDOA,BHLHE40,CCL17,CISH,FCGR2B,HRH1,ICOSLG/LOC102723996,NOS2,OLFM4,PDCD1LG2,PLAU,RAB34,SIGMAR1,TPI1,TUBA1A,VDR,VEGFA	C5AR1,CEBPB,TLR8	C5AR1,CEBPB,CTSB,CYBB,SOD2,TLR4,TLR8			ACE,APOA2,CAPZB,CD4,CSF1R,GABBR1,GPT,HN1,IL17A,IL2RG,NFKBIA,PDCD4,PGR
inflammatory response					ADAM8,AHR,AIF1,BCL6,CD74,CLEC7A,CXCL16,CXCL9,EGR1,F11R,HAVCR2,ICAM1,IL1B,ITGA5,JAK2,LGALS3,LYZ,RAC1,REL,SERPINB1,SPI1,TLR2			CEBPD,CSF1R,CSF3R,IL1B,ITGAM,LRP1,PLEC,PTGER3,REL,S100A12,S100A4,SIRPA,TICAM2,TNFRSF1B,TREM1	CCL17,FCGR2B,NOS2,VEGFA	CCL17,FCGR2B,HRH1,ICOSLG/LOC102723996,NOS2,PLAU,PRNP,S1PR3,VEGFA	C5AR1,CEBPB	C5AR1,CEBPB,CYBB,TLR4		ALOX5AP,ANXA1,AOAH,B4GALT1,CCR1,CSF3R,G12,GSN,IL1RN,LCN2,LYZ,MPP1,NPC1,PON2,PXK,RAB27A,S100A8,SELL,SERPINB1,TREML2,XBP1
function of antigen presenting cells					AHR,ANPEP,BATF3,CD74,CLEC7A,DOK1,EGR1,F11R,ICAM1,IFI30,IL1B,LGALS3,REL,RELB,TLR2,TPCN1			CSF1R,DDX58,FCER1A,IFI30,IL1B,ITGAM,REL,SIGLEC9,SIRPA	CD200R1,FCGR2B,NOS2,PDCD1LG2,VEGFA	CD200R1,FCGR2B,NOS2,PDCD1LG2,PLAU,SLAMF1,VEGFA
TREM1 Signaling					IL1B,JAK2,ICAM1,TLR2,ITGA5			TLR8,IL1B,TREM1	FCGR2B	FCGR2B	TLR8	TLR4,TLR8	NLRC5,NFKB1		CD83
migration of cells	BACH2,CD19,CD22,CR2,EBF1,SWAP70				AHR,AIF1,ANPEP,ARRB1,ASB2,CBFB,CD63,CD74,CLEC7A,CTBP2,CXCL16,CXCL9,DOK1,EGR1,EHF,F11R,HAVCR2,ICAM1,ID2,IFNGR1,IL1B,ITGA5,JAK2,KANK1,LGALS3,LYZ,MRC2,MTUS1,V1,NR4A1,PAK1,PIK3CB,PTPN12,RAC1,RALB,REL,RGS4,SERPINB1,SPI1,TBX3,TLR2,VASP			CSF1R,CSF3R,DDX58,DOCK4,FCER1A,IL1B,ITGAM,LRP1,PLEC,REL,S100A12,S100A4,SIGLEC8,SIRPA,STK24,TNFRSF1B,TREM1		CCL17,CHN2,CSNK2B,DVL2,EGLN3,FCGR2B,GAS6,HRH1,ICOSLG/LOC102723996,NOS2,OLFM4,PALLD,PLAU,PRNP,S1PR3,SLC2A1,VDR,VEGFA,ZEB1				ALOX5AP,ANXA1,B4GALT1,CCR1,CSF3R,EIF2AK2,F13A1,FN1,G12,GNPAT,GSN,IL1RN,LCN2,LMNB1,LYZ,MPP1,NPC1,PDE2A,PON2,PRKAR1A,RAB27A,S100A8,SDCBP,SELL,SERPINB1,ST8SIA4,TREML2
Clathrin-mediated Endocytosis Signaling					LYZ,FGF17,PIK3CB,ACTR3,SYNJ1,RAC1,ITGA5,ARRB1				VEGFA	VEGFA,RAB7A,CSNK2B			ACTR3	LYZ,S100A8,CLTA	APOA2,SERPI1
Glucocorticoid Receptor Signaling					NCOR2,IL1B,JAK2,ICAM1,PIK3CB,YWHAH,RAC1			IL1B,IL1R2,HSPA6	NOS2	IL1R2,PLAU,NOS2	CEBPB	CEBPB	NFKB1	IL1RN,IL1R2,ANXA1	BGLAP,NCOR2,PGR,NFKBIA,PCK1
Toll-like Receptor Signaling					IL1B,TLR2			TLR8,IL1B,TICAM2			TLR8	TLR4,TLR8	NFKB1	EIF2AK2,IL1RN	NFKBIA
Bacterial Infection	CD19,CD22,CR2				AHR,BATF3,BCL6,CXCL16,CXCL9,GCA,ICAM1,IFI30,IFNGR1,IFNGR2,IL1B,LGALS3,LYZ,REL,RELB,SERPINB1,TLR2			CD1B,CD209,FCER1A,IFI30,IL1B,ITGAM,LILRA3,REL,RSE2,SIGLEC7,SIRPA,TLR8,TNFRSF1B,TREM1		CD1B,CD209,CISH,FCGR2B,NOS2,OLFM4,S1PR3,SLAMF1,VDR	C5AR1,CEBPB,TLR8	C5AR1,CEBPB,CTSB,CYBB,TLR4,TLR8		ALOX5AP,CCR1,DCLRE1A,ENTPD7,F5,IL1RN,LCN2,LYZ,SERPINB1,SIGLEC1	BDKRB2,CD4,CD83,IL12RB1,IL17A,IL2RG
Role of Pattern Recognition Receptors in Recognition of Bacteria and Viruses			SYK,IRF7		IL1B,PIK3CB,TLR2,CLEC7A			TLR8,IL1B,CLEC6A,OAS2,DDX58			C5AR1,TLR8	TLR4,C5AR1,TLR8	PRKCH,NFKB1	EIF2AK2	IL17A
production of reactive oxygen species					AHR,CLEC7A,CXCL9,IL1B,IL4I1,MTUS1,RAC1,SPI1,TLR2			FCER1A,IL1B,ITGAM,LILRB2,NCF2			C5AR1,FTL	C5AR1,CYBB,FTL,SOD2,TLR4
synthesis of nitric oxide								IL1B,IL1R2,LRP1,TNFRSF1B		IL1R2,NOS2,PLAU,S1PR3,VEGFA		CEBPB,CYBB,SOD2,TLR4
Acute Phase Response Signaling					IL1B,JAK2,PIK3CB			IL1B,TNFRSF1B			FTL,CEBPB	FTL,SOD2,CEBPB	MAP3K5,NFKB1,HNRNPK	FN1,IL1RN	APOA2,SERPI1,NFKBIA
